# Supplementary material for: ﻿Distribution and diversity of fishes and lampreys in Transylvania (Romania): a complete survey and suggestions for new protected areas
Source: Zookeys. 2023 Jun 13;1166:351–73. doi: 10.3897/zookeys.1166.102854 (PMC10848864; doi:10.3897/zookeys.1166.102854)
Supplement: Supplementary material 1 — Raw data of sampling sites, fish and lamprey species and their numbers [file zookeys-1166-351_article-102854__-s001.xlsx]

## Sheet: Sheet1
Supplementary material 1. Nagy et al. Distribution and diversity of fishes and lampreys in Transylvania (Romania): a complete survey and suggestions of new protected areas. ZooKeys xx
Table S1. Raw data of sampling sites, fish and lamprey species and their numbers.
Site_ID	River_name	Survey_date	Species_name	Altitude (m a.s.l.)	Sampling_site_length (m)	Electrofished_surface (m2)	Geographical_coordinates (X,Y)		Total_number	Adult_number	Juvenile_number
SO18003	Krasna	2018-08-08	Abramis brama	116.29	150	550	22.5002	47.7364	6	4	2
SO18006	Krasna	2018-08-08	Abramis brama	124.13	150	450	22.7138	47.6046	1	1	0
SO18005	Krasna	2018-08-08	Abramis brama	216.68	150	350	22.8918	47.2242	4	4	0
TI20001	Tur	2020-08-06	Abramis brama	120.43	1000	2000	22.8948	47.9518	4	4	0
TI19002	Tur	2019-10-14	Abramis brama	137.48	100	400	23.2477	47.9112	2	2	0
MU19022	Mures	2019-08-22	Abramis brama	275.51	300	600	24.1486	46.4692	1	1	0
OL18006	Olt	2018-09-07	Abramis brama	362.12	300	1000	24.2892	45.6435	0	0	0
MU14009	Cusmed	2014-05-22	Abramis brama	371.45	110	330	24.9316	46.4218	180	160	20
MU19046	Mures	2019-09-18	Alburnoides bipunctatus	88.16	600	1500	20.8439	46.09	71	57	14
TB19003	Timis	2019-09-20	Alburnoides bipunctatus	77.79	300	900	21.02	45.5157	47	37	10
MU17001	Mures	2017-09-12	Alburnoides bipunctatus	99.97	500	1250	21.0485	46.1489	119	24	95
TB21002	Timis	2021-06-30	Alburnoides bipunctatus	80.18	200	800	21.0669	45.5674	5	5	0
MU16001	Mures	2016-09-12	Alburnoides bipunctatus	102.1	500	1250	21.2492	46.1489	43	10	33
TB19006	Barzava	2019-10-25	Alburnoides bipunctatus	89.61	100	400	21.267	45.3634	27	2	25
TB18006	Timis	2018-10-10	Alburnoides bipunctatus	89.83	200	600	21.2994	45.678	44	26	18
MU17002	Mures	2017-09-13	Alburnoides bipunctatus	102.59	500	1250	21.3253	46.1602	18	3	15
MU17003	Mures	2017-09-13	Alburnoides bipunctatus	105.58	500	1250	21.3937	46.1294	95	31	64
TB18004	Barzava	2018-09-27	Alburnoides bipunctatus	110.49	150	450	21.4542	45.4407	44	28	16
CR17003	Crisul Negru	2017-08-23	Alburnoides bipunctatus	90.42	2000	1000	21.5041	46.6402	27	NA	NA
CR19003	Crisul Alb	2019-10-26	Alburnoides bipunctatus	95.48	200	600	21.5341	46.4961	153	119	34
NC19003	Nera	2019-09-27	Alburnoides bipunctatus	107.88	150	450	21.5655	44.8789	62	45	17
TB18005	Caras	2018-09-27	Alburnoides bipunctatus	101.42	150	450	21.5813	45.1091	21	18	3
CR21005	Crisul Alb	2021-08-26	Alburnoides bipunctatus	99.36	180	540	21.5935	46.4451	44	43	1
MU17005	Mures	2017-09-14	Alburnoides bipunctatus	120.25	300	750	21.6641	46.087	134	25	109
CR21004	Crisul Negru	2021-08-26	Alburnoides bipunctatus	96.13	150	750	21.6735	46.6639	278	117	161
MU17006	Mures	2017-09-15	Alburnoides bipunctatus	118.11	300	750	21.6828	46.0882	41	14	27
NC19002	Nera	2019-09-27	Alburnoides bipunctatus	154.04	150	450	21.7301	44.897	280	193	87
MU17004	Mures	2017-09-14	Alburnoides bipunctatus	123.95	300	750	21.7306	46.1056	78	14	64
TB18001	Bega	2018-09-26	Alburnoides bipunctatus	102.59	150	450	21.7316	45.7626	81	49	32
TB19004	Caras	2019-10-25	Alburnoides bipunctatus	132.55	150	450	21.732	45.1835	249	175	74
CR18002	Crisul Repede	2018-08-09	Alburnoides bipunctatus	98.99	200	1000	21.7567	47.0755	26	23	3
CR17006	Crisul Alb	2017-09-15	Alburnoides bipunctatus	107.96	200	600	21.8032	46.4277	146	59	87
CR17007	Tauz	2017-09-15	Alburnoides bipunctatus	104.88	150	400	21.8105	46.5072	11	4	7
NC19005	Nera	2019-09-28	Alburnoides bipunctatus	200.09	150	450	21.8656	44.8242	311	203	108
CR17002	Crisul Negru	2017-08-22	Alburnoides bipunctatus	110.74	2000	1500	21.8878	46.7542	23	NA	NA
CR17009	Tauz	2017-09-16	Alburnoides bipunctatus	109.99	100	300	21.9032	46.4781	1	0	1
CR18003	Barcau	2018-08-09	Alburnoides bipunctatus	103.27	150	600	21.9399	47.2375	39	29	10
NC18001	Nera	2018-09-27	Alburnoides bipunctatus	233.3	150	450	21.9876	44.9014	252	166	86
CR17001	Crisul Negru	2017-08-21	Alburnoides bipunctatus	119.43	1000	1500	21.9999	46.774	14	NA	NA
TB18007	Timis	2018-10-10	Alburnoides bipunctatus	132.7	200	600	22.0122	45.648	232	178	54
MU19049	Mures	2019-09-19	Alburnoides bipunctatus	142.24	250	750	22.0613	46.0333	23	6	17
CR17005	Crisul Alb	2017-09-15	Alburnoides bipunctatus	127.03	200	600	22.079	46.3854	87	26	61
NC19004	Nera	2019-09-28	Alburnoides bipunctatus	268.52	150	450	22.0795	44.9328	119	81	38
TB18003	Bega	2018-09-26	Alburnoides bipunctatus	141.07	150	450	22.1313	45.8462	89	73	16
CR18011	Crisul Repede	2018-10-05	Alburnoides bipunctatus	158.04	150	450	22.1359	47.0635	3	3	0
TB18002	Timis	2018-09-26	Alburnoides bipunctatus	177.69	150	450	22.1844	45.4787	136	85	51
CR21002	Gyepes	2021-08-25	Alburnoides bipunctatus	127.68	150	300	22.1942	47.2079	54	47	7
CR17013	Barcau	2017-09-17	Alburnoides bipunctatus	117.66	150	500	22.1988	47.2757	54	29	25
CR17004	Crisul Negru	2017-08-24	Alburnoides bipunctatus	161.7	150	500	22.253	46.6796	121	50	71
TB19001	Timis	2019-08-28	Alburnoides bipunctatus	234.43	150	450	22.2537	45.3454	34	10	24
TB21004	Bega	2021-11-10	Alburnoides bipunctatus	184.71	80	100	22.2908	45.8461	91	83	8
TB19007	Timis	2019-10-26	Alburnoides bipunctatus	306.9	150	300	22.2988	45.2349	42	0	42
CR18006	Crisul Negru	2018-10-04	Alburnoides bipunctatus	175.11	150	450	22.3123	46.6662	175	116	59
CR18007	Crisul Negru	2018-10-04	Alburnoides bipunctatus	179.13	150	450	22.3393	46.6639	102	67	35
CR21001	Bistra	2021-08-25	Alburnoides bipunctatus	139.02	150	450	22.3418	47.2873	94	47	47
NC21003	Bela Reca	2021-06-29	Alburnoides bipunctatus	206.74	150	500	22.3468	44.9358	305	204	101
CR18008	Crisul Negru	2018-10-04	Alburnoides bipunctatus	186.67	150	450	22.3624	46.6465	181	121	60
CR16002	Crisul Negru	2016-09-06	Alburnoides bipunctatus	196.1	150	450	22.3784	46.6235	110	85	25
NC22002	Bela Reca	2022-09-22	Alburnoides bipunctatus	136.15	150	450	22.3892	44.8741	161	132	29
NC21002	Cerna	2021-06-29	Alburnoides bipunctatus	87.02	250	1000	22.3951	44.781	9	8	1
NC22007	Cerna	2022-09-22	Alburnoides bipunctatus	159.65	200	800	22.4183	44.8834	164	146	14
CR17012	Barcau	2017-09-17	Alburnoides bipunctatus	136.03	150	550	22.4199	47.3065	4	1	3
NC22008	Cerna	2022-09-23	Alburnoides bipunctatus	195.36	150	450	22.4305	44.9027	67	45	22
NC22013	Cerna	2022-09-22	Alburnoides bipunctatus	198.19	150	450	22.4462	44.926	16	7	9
TB17001	Bistra	2017-06-28	Alburnoides bipunctatus	356.73	200	1000	22.4882	45.5222	14	14	0
NC22003	Cerna	2022-10-13	Alburnoides bipunctatus	252.18	150	550	22.4902	44.9712	86	73	13
CR18009	Crisul Repede	2018-10-05	Alburnoides bipunctatus	256.2	150	450	22.4975	47.021	125	89	36
CR21010	Crisul Pietros	2021-10-07	Alburnoides bipunctatus	266.05	170	40	22.5015	46.6127	184	118	66
NC21001	Cerna	2021-06-29	Alburnoides bipunctatus	289.88	200	800	22.5154	44.9908	12	12	0
NC22005	Cerna	2022-10-12	Alburnoides bipunctatus	294.45	150	700	22.5167	44.9916	73	45	28
CR21011	Crisul Baita	2021-10-07	Alburnoides bipunctatus	328.19	150	450	22.5243	46.5111	1	1	0
CR17014	Barcau	2017-09-17	Alburnoides bipunctatus	212.7	150	450	22.5287	47.2177	125	84	41
CR16001	Crisul Alb	2016-09-06	Alburnoides bipunctatus	206.18	150	450	22.5358	46.2792	80	70	10
CR21008	Sighisel	2021-10-04	Alburnoides bipunctatus	333.62	150	250	22.5359	46.5181	33	5	28
MU19048	Mures	2019-09-19	Alburnoides bipunctatus	166.69	250	750	22.5592	45.9289	25	6	19
NC22004	Cerna	2022-10-12	Alburnoides bipunctatus	346.91	150	600	22.5633	45.0297	75	7	68
CR21009	Crisul Pietros	2021-10-06	Alburnoides bipunctatus	356.15	200	600	22.5776	46.5885	2	2	NA
CR16003	Crisul Repede	2016-09-06	Alburnoides bipunctatus	356.91	160	500	22.6637	46.9331	145	125	20
CR07001	Valea Mare	2007-03-31	Alburnoides bipunctatus	257.04	30	120	22.6823	47.1363	85	NA	NA
CR17016	Barcau	2017-10-13	Alburnoides bipunctatus	205.08	150	450	22.6908	47.209	135	66	69
CR21006	Barcau	2021-09-08	Alburnoides bipunctatus	317.4	200	600	22.6914	47.0996	19	15	4
CR17015	Barcau	2017-10-13	Alburnoides bipunctatus	210.89	150	450	22.7066	47.1992	71	21	50
CR17017	Barcau	2017-10-13	Alburnoides bipunctatus	212.66	150	450	22.7132	47.1887	120	67	53
SO18006	Krasna	2018-08-08	Alburnoides bipunctatus	124.13	150	450	22.7138	47.6046	8	5	3
CR18010	Crisul Repede	2018-10-05	Alburnoides bipunctatus	413.98	150	450	22.745	46.9553	272	203	69
CR21007	Barcau	2021-09-08	Alburnoides bipunctatus	432.7	200	400	22.7656	47.0452	6	4	2
SO18004	Krasna	2018-08-08	Alburnoides bipunctatus	162.91	150	300	22.7991	47.3673	17	17	0
SO17007	Somes	2017-10-12	Alburnoides bipunctatus	118.7	250	1000	22.8037	47.7968	1	1	0
CR19004	Crisul Repede	2019-11-28	Alburnoides bipunctatus	467.63	100	100	22.8465	46.9324	53	8	45
SO17006	Somes	2017-10-12	Alburnoides bipunctatus	120.72	250	1000	22.8581	47.7901	116	45	71
SO18005	Krasna	2018-08-08	Alburnoides bipunctatus	216.68	150	350	22.8918	47.2242	6	5	1
TI20001	Tur	2020-08-06	Alburnoides bipunctatus	120.43	1000	2000	22.8948	47.9518	8	8	0
SO17005	Somes	2017-10-12	Alburnoides bipunctatus	122.24	300	1500	22.9129	47.7848	73	41	32
TI19005	Tur	2019-10-15	Alburnoides bipunctatus	122.84	200	800	22.9685	47.9488	2	0	2
MU22001	Aries (Ariesul Mare)	2022-07-08	Alburnoides bipunctatus	602.39	200	600	22.9686	46.4181	38	37	1
TI11004	Tur	2011-08-18	Alburnoides bipunctatus	124.2	25	150	22.9815	47.94	100	80	20
MU15002	Strei	2015-08-04	Alburnoides bipunctatus	335.73	250	1500	23.0059	45.5433	73	4	69
MU18071	Strei	2018-09-28	Alburnoides bipunctatus	210.08	150	450	23.0153	45.7861	53	48	5
MU19047	Mures	2019-09-19	Alburnoides bipunctatus	190.07	200	600	23.0942	45.8425	17	6	11
TI19007	Tur	2019-10-30	Alburnoides bipunctatus	129.33	150	450	23.0948	47.9315	22	5	17
TI19001	Tur	2019-10-14	Alburnoides bipunctatus	132.09	150	600	23.1915	47.9175	25	22	3
SO19009	Somes	2019-09-17	Alburnoides bipunctatus	132.31	200	600	23.221	47.7309	42	12	30
TI18008	Talna	2018-10-18	Alburnoides bipunctatus	135.71	150	450	23.2225	47.8955	95	56	39
TI19002	Tur	2019-10-14	Alburnoides bipunctatus	137.48	100	400	23.2477	47.9112	40	20	20
TI19004	Talna	2019-10-14	Alburnoides bipunctatus	140.44	150	600	23.2607	47.8605	120	104	16
SO19008	Somes	2019-09-17	Alburnoides bipunctatus	172.47	250	750	23.2881	47.3428	45	10	35
TI18009	Tur	2018-10-18	Alburnoides bipunctatus	144.13	150	450	23.3231	47.8895	9	1	8
TI19003	Tur	2019-10-14	Alburnoides bipunctatus	144.94	150	450	23.3232	47.8836	5	5	0
SO19007	Somes	2019-09-17	Alburnoides bipunctatus	166.45	250	750	23.326	47.4359	104	54	50
TI12001	Talna	2012-09-05	Alburnoides bipunctatus	153.12	100	200	23.329	47.8361	120	30	90
MU18050	Cugir (Raul Mare)	2018-08-29	Alburnoides bipunctatus	261.56	150	450	23.3606	45.8725	11	11	0
MU18048	Mures	2018-08-29	Alburnoides bipunctatus	205.04	200	400	23.3654	45.9524	36	10	26
JI20008	Jiu	2020-09-25	Alburnoides bipunctatus	551.07	160	480	23.3709	45.3649	144	104	40
SO21026	Somes	2021-09-14	Alburnoides bipunctatus	149.4	500	500	23.3776	47.6004	33	0	33
JI20006	Jiu	2020-09-25	Alburnoides bipunctatus	537.06	200	600	23.3818	45.3453	12	6	6
SO21017	Lapus	2021-08-27	Alburnoides bipunctatus	148.56	250	450	23.4127	47.6475	22	0	22
SO21024	Lapus	2021-09-14	Alburnoides bipunctatus	216.19	170	400	23.5633	47.4638	146	106	40
SO21025	Lapus	2021-09-14	Alburnoides bipunctatus	169.48	150	450	23.5751	47.5848	91	74	17
SO19006	Somes	2019-09-16	Alburnoides bipunctatus	203.51	300	900	23.5848	47.344	41	17	24
SO18011	Somesul Mic (Somesul Cald)	2018-10-12	Alburnoides bipunctatus	333.23	200	600	23.5957	46.7846	156	80	76
SO18002	Nadas	2018-07-26	Alburnoides bipunctatus	328.68	100	200	23.5996	46.7898	29	18	11
TI18004	Tisa	2018-09-20	Alburnoides bipunctatus	222.44	200	600	23.6457	47.9917	29	20	9
TI21005	Sapanta	2021-09-15	Alburnoides bipunctatus	296.91	150	450	23.7015	47.9545	1	1	0
SO18009	Somesul Mic (Somesul Cald)	2018-10-11	Alburnoides bipunctatus	305.76	200	600	23.7062	46.7871	4	4	0
MU18079	Mures	2018-10-28	Alburnoides bipunctatus	225.19	200	600	23.7108	46.1956	71	36	35
MU18044	Mures	2018-08-24	Alburnoides bipunctatus	242.19	200	600	23.7109	46.3461	19	11	8
MU18054	Mures	2018-08-31	Alburnoides bipunctatus	242.64	200	600	23.7158	46.3536	26	11	15
MU18051	Mures	2018-08-31	Alburnoides bipunctatus	244.3	200	600	23.7268	46.3598	49	39	10
MU18052	Aries (Ariesul Mare)	2018-08-31	Alburnoides bipunctatus	329.12	200	600	23.7339	46.5448	10	9	1
MU18039	Mures	2018-08-23	Alburnoides bipunctatus	244.66	200	200	23.7413	46.3622	31	28	3
MU18045	Mures	2018-08-24	Alburnoides bipunctatus	243.91	200	600	23.7419	46.3379	28	15	13
MU18043	Aiudul de Sus	2018-08-24	Alburnoides bipunctatus	240.32	100	300	23.7456	46.3191	22	8	14
MU18042	Mures	2018-08-24	Alburnoides bipunctatus	238.62	100	300	23.7475	46.3185	9	0	9
MU18040	Mures	2018-08-23	Alburnoides bipunctatus	245.66	200	600	23.7635	46.3656	50	28	22
MU18053	Mures	2018-08-31	Alburnoides bipunctatus	246.83	200	600	23.7733	46.3647	66	55	11
MU18037	Mures	2018-08-23	Alburnoides bipunctatus	248.65	200	600	23.7961	46.3746	42	37	5
MU18047	Tarnava (Tarnava Mare)	2018-08-28	Alburnoides bipunctatus	230.68	150	450	23.8007	46.1726	26	13	13
MU18041	Mures	2018-08-23	Alburnoides bipunctatus	252.52	200	600	23.8086	46.3842	16	4	12
SO19005	Somes	2019-09-16	Alburnoides bipunctatus	223.22	200	600	23.811	47.1884	39	25	14
SO21023	Somesul Mic	2021-09-10	Alburnoides bipunctatus	273.7	150	250	23.8125	46.9216	137	45	92
TI18007	Tisa	2018-09-20	Alburnoides bipunctatus	256.51	200	600	23.8476	47.9399	79	8	71
MU18032	Mures	2018-08-22	Alburnoides bipunctatus	254.68	200	600	23.887	46.3987	55	41	14
TI18005	Mara	2018-09-20	Alburnoides bipunctatus	356.15	100	250	23.9069	47.7946	199	112	87
TI18006	Iza	2018-09-20	Alburnoides bipunctatus	272.06	130	390	23.91	47.8995	156	91	65
SO14003	Somesul Mic (Somesul Cald)	2014-08-26	Alburnoides bipunctatus	232.56	100	200	23.9128	47.1267	25	20	5
SO14006	Somesul Mic (Somesul Cald)	2014-09-19	Alburnoides bipunctatus	244.78	70	150	23.9192	47.0644	4	1	3
SO14004	Somesul Mic (Somesul Cald)	2014-09-10	Alburnoides bipunctatus	239.35	100	250	23.9209	47.1012	15	5	10
MU18033	Mures	2018-08-22	Alburnoides bipunctatus	256.79	200	600	23.9279	46.4149	86	64	22
SO14005	Somesul Mic (Somesul Cald)	2014-09-19	Alburnoides bipunctatus	243.07	80	160	23.9324	47.0742	20	5	15
SO21007	Fizes	2021-07-22	Alburnoides bipunctatus	254.62	200	400	23.9419	47.0245	5	4	1
MU18034	Aries (Ariesul Mare)	2018-08-22	Alburnoides bipunctatus	276.42	150	450	23.9452	46.4841	35	18	17
MU18020	Mures	2018-07-30	Alburnoides bipunctatus	259.46	150	400	23.9523	46.425	147	32	115
SO22036	Somesul Mare	2022-10-12	Alburnoides bipunctatus	233.54	1500	800	23.9778	47.1675	2	NA	2
MU18035	Aries (Ariesul Mare)	2018-08-22	Alburnoides bipunctatus	265.43	150	450	23.9795	46.4495	38	32	6
MU18036	Aries (Ariesul Mare)	2018-08-22	Alburnoides bipunctatus	262.7	150	450	23.9827	46.4404	24	13	11
MU18046	Tarnava Mica	2018-08-28	Alburnoides bipunctatus	251.52	150	250	23.9846	46.2264	12	9	3
SO22026	Somesul Mare	2022-06-07	Alburnoides bipunctatus	235.54	150	30	24.002	47.1723	34	11	23
SO22024		2022-08-03	Alburnoides bipunctatus	240.58	150	400	24.0195	47.1776	32	16	16
SO19004	Somes	2019-09-16	Alburnoides bipunctatus	237.54	250	750	24.0211	47.1725	94	24	70
SO22025	Somesul Mare	2022-08-05	Alburnoides bipunctatus	237.54	70	200	24.0216	47.1717	18	9	9
SO22051	Somesul Mare	2022-06-22	Alburnoides bipunctatus	237.54	150	450	24.0449	47.1758	36	25	11
SO22027	Ilisua	2022-08-03	Alburnoides bipunctatus	241.43	130	250	24.0815	47.1858	62	6	56
MU18058	Tarnava (Tarnava Mare)	2018-09-08	Alburnoides bipunctatus	263.97	150	450	24.0832	46.0838	80	49	31
OL17003	Cibin	2017-10-18	Alburnoides bipunctatus	419.67	150	450	24.0942	45.7752	125	14	111
SO22043	Somesul Mare	2022-07-12	Alburnoides bipunctatus	242.23	200	600	24.1044	47.1841	84	56	28
SO22004	Somesul Mare	2022-08-03	Alburnoides bipunctatus	246.53	130	400	24.138	47.175	93	15	78
OL17001	Cibin	2017-10-18	Alburnoides bipunctatus	409.45	150	450	24.1459	45.8023	18	4	14
TI18001	Tisa	2018-09-19	Alburnoides bipunctatus	330.15	250	750	24.1461	47.9134	216	117	99
MU19032	Mures	2019-09-11	Alburnoides bipunctatus	272.97	200	200	24.1623	46.4759	1	0	1
MU19030	Mures	2019-09-11	Alburnoides bipunctatus	273.29	360	250	24.1662	46.4775	25	0	25
MU19031	Mures	2019-09-11	Alburnoides bipunctatus	273	150	150	24.1666	46.4745	2	0	2
MU19039	Mures	2019-09-13	Alburnoides bipunctatus	273.23	600	600	24.1854	46.4707	33	1	32
TI18002	Tisa	2018-09-19	Alburnoides bipunctatus	358.28	150	450	24.2072	47.7388	231	186	45
SO22009	Sieu	2022-06-22	Alburnoides bipunctatus	254.56	150	400	24.217	47.1946	17	8	9
MU19041	Mures	2019-09-13	Alburnoides bipunctatus	274.19	300	200	24.2185	46.464	40	7	33
MU19042	Mures	2019-09-13	Alburnoides bipunctatus	274.19	170	170	24.2228	46.4609	4	3	1
TI18003	Viseu (Borsa)	2018-09-19	Alburnoides bipunctatus	376.45	250	750	24.2249	47.829	132	79	53
SO22028	Somesul Mare	2022-07-22	Alburnoides bipunctatus	260.34	250	500	24.2334	47.21	53	27	26
MU18063	Tarnava Mica	2018-09-12	Alburnoides bipunctatus	279.09	150	450	24.2451	46.3134	38	24	14
SO22040	Somesul Mare	2022-07-12	Alburnoides bipunctatus	260.56	170	500	24.2559	47.1905	27	4	23
SO22018	Somesul Mare	2022-07-21	Alburnoides bipunctatus	266.58	280	500	24.2598	47.2227	68	10	58
SO22032	Somesul Mare	2022-08-05	Alburnoides bipunctatus	271.58	150	400	24.2651	47.2357	132	26	106
OL18007	Cibin	2018-09-07	Alburnoides bipunctatus	376.56	150	600	24.2652	45.6975	5	4	1
SO22033		2022-10-13	Alburnoides bipunctatus	277.17	120	250	24.2709	47.2433	1	NA	1
SO22022	Somesul Mare	2022-07-21	Alburnoides bipunctatus	280.42	250	500	24.2843	47.256	33	6	27
SO22015	Sieu	2022-07-22	Alburnoides bipunctatus	268.79	175	500	24.2878	47.1772	45	19	26
OL18006	Olt	2018-09-07	Alburnoides bipunctatus	362.12	300	1000	24.2892	45.6435	1	1	0
MU18062	Tarnava Mica	2018-09-12	Alburnoides bipunctatus	283.18	150	450	24.2932	46.3306	74	37	37
MU18056	Tarnava (Tarnava Mare)	2018-09-08	Alburnoides bipunctatus	286.8	150	450	24.2955	46.1313	38	26	12
SO22023	Sieu	2022-06-22	Alburnoides bipunctatus	280.55	200	500	24.297	47.1183	55	54	1
SO22042	Rosua	2022-07-07	Alburnoides bipunctatus	274.75	130	200	24.2972	47.1733	30	5	25
SO10001	Sieu	2010-08-12	Alburnoides bipunctatus	275.81	50	200	24.3	47.1444	22	NA	NA
SO22021	Sieu	2022-07-21	Alburnoides bipunctatus	275.84	250	500	24.3025	47.1517	71	16	55
SO22035	Somesul Mare	2022-06-23	Alburnoides bipunctatus	286.63	128	400	24.3036	47.2659	1	1	NA
MU19021	Mures	2019-08-21	Alburnoides bipunctatus	277.69	400	300	24.3054	46.4572	16	4	12
SO22003	Dipsa	2022-06-07	Alburnoides bipunctatus	287.77	150	450	24.3108	47.094	8	8	NA
SO22008	Dipsa	2022-07-21	Alburnoides bipunctatus	292.02	170	400	24.3153	47.0794	5	1	4
SO22007	Dipsa	2022-06-07	Alburnoides bipunctatus	292.87	150	300	24.317	47.071	1	1	NA
MU19045	Mures	2019-09-17	Alburnoides bipunctatus	280.18	400	300	24.3297	46.4557	25	5	20
SO22046	Somesul Mare	2022-06-23	Alburnoides bipunctatus	295.42	150	450	24.3299	47.2883	69	9	60
MU14112	Tarnava Mica	2014-09-17	Alburnoides bipunctatus	287.78	110	330	24.3315	46.344	190	130	60
MU18064	Tarnava Mica	2018-09-12	Alburnoides bipunctatus	284.49	150	450	24.3323	46.3441	84	59	25
MU19027	Mures	2019-09-06	Alburnoides bipunctatus	280.69	300	300	24.3348	46.463	25	0	25
SO22037	Somesul Mare	2022-08-04	Alburnoides bipunctatus	297.28	190	450	24.3367	47.2931	112	28	84
SO22017	Sieu	2022-06-24	Alburnoides bipunctatus	289.56	150	275	24.3376	47.0966	15	14	1
TI21011	Ruscova	2021-09-16	Alburnoides bipunctatus	469.84	250	500	24.3408	47.8287	121	121	0
MU18055	Tarnava (Tarnava Mare)	2018-09-08	Alburnoides bipunctatus	290.96	150	450	24.3426	46.1629	68	46	22
OL18008	Hartibaciu	2018-09-07	Alburnoides bipunctatus	398.67	150	450	24.3476	45.7972	22	12	10
MU19026	Mures	2019-09-05	Alburnoides bipunctatus	282.52	300	300	24.3497	46.4674	2	0	2
OL21011	Cornatel	2021-08-20	Alburnoides bipunctatus	399.27	150	200	24.3502	45.7994	1	1	0
SO22050	Salauta	2022-06-07	Alburnoides bipunctatus	303.26	100	300	24.3506	47.3023	50	16	34
SO22006	Somesul Mare	2022-08-05	Alburnoides bipunctatus	299.74	150	200	24.351	47.3004	91	16	75
SO18007	Sieu	2018-09-18	Alburnoides bipunctatus	295.49	150	450	24.3651	47.0865	117	84	33
MU19025	Mures	2019-09-04	Alburnoides bipunctatus	283.53	500	500	24.37	46.4787	19	12	7
SO17002	Somes	2017-09-08	Alburnoides bipunctatus	310.61	150	600	24.3771	47.2924	205	55	150
MU19024	Mures	2019-09-03	Alburnoides bipunctatus	283.62	150	150	24.385	46.4795	6	0	6
SO22010	Sieu	2022-07-22	Alburnoides bipunctatus	304.72	150	350	24.391	47.0732	94	19	75
MU19044	Mures	2019-09-17	Alburnoides bipunctatus	283.69	150	150	24.3982	46.4851	8	0	8
SO22020	Somesul Mare	2022-06-08	Alburnoides bipunctatus	315.65	170	350	24.3984	47.2824	14	6	8
MU19029	Mures	2019-09-10	Alburnoides bipunctatus	284.44	150	150	24.4002	46.4856	20	4	16
SO17001	Somes	2017-09-08	Alburnoides bipunctatus	319.65	150	600	24.4109	47.2799	180	70	110
MU18057	Tarnava (Tarnava Mare)	2018-09-08	Alburnoides bipunctatus	298.63	150	450	24.4251	46.177	84	46	38
MU19037	Niraj	2019-09-13	Alburnoides bipunctatus	286.14	100	450	24.4265	46.4812	75	0	75
MU19040	Mures	2019-09-13	Alburnoides bipunctatus	286.85	200	600	24.4266	46.4812	109	15	94
SO22011	Bistrita	2022-08-04	Alburnoides bipunctatus	314.84	160	450	24.4297	47.0608	44	12	32
MU14118	Niraj	2014-09-18	Alburnoides bipunctatus	290.23	100	300	24.4298	46.4777	78	60	18
MU14114	Tarnava Mica	2014-09-17	Alburnoides bipunctatus	297.44	70	210	24.4299	46.3684	20	15	5
SO18008	Bistrita	2018-09-18	Alburnoides bipunctatus	321.02	150	450	24.4314	47.0756	91	81	10
SO17003	Somes	2017-09-08	Alburnoides bipunctatus	328.66	150	600	24.4414	47.2818	195	95	100
SO22029	Somesul Mare	2022-06-23	Alburnoides bipunctatus	328.67	160	300	24.4456	47.2829	126	1	125
TI21007	Ruscova	2021-09-15	Alburnoides bipunctatus	547.76	170	350	24.4526	47.8268	11	11	0
MU18070	Mures	2018-09-18	Alburnoides bipunctatus	287.56	200	600	24.4541	46.4968	126	95	31
SO22001	Budac	2022-06-24	Alburnoides bipunctatus	322.9	190	500	24.4607	47.0539	119	107	12
SO22044	Budac	2022-08-04	Alburnoides bipunctatus	325.99	150	450	24.472	47.0558	61	42	19
MU19038	Mures	2019-09-13	Alburnoides bipunctatus	288.21	200	800	24.4722	46.5059	32	3	29
SO22005	Somesul Mare	2022-07-20	Alburnoides bipunctatus	341.03	150	450	24.4734	47.2852	20	20	NA
SO22002	Rebra	2022-07-20	Alburnoides bipunctatus	339.25	130	300	24.4777	47.2862	3	2	1
TI11002	Vaser	2011-05-23	Alburnoides bipunctatus	519.05	150	450	24.4815	47.7256	5	NA	NA
SO22049	Somesul Mare	2022-07-20	Alburnoides bipunctatus	347.44	250	500	24.5008	47.2815	23	14	9
OL18009	Hartibaciu	2018-09-07	Alburnoides bipunctatus	426.3	150	450	24.5024	45.951	25	22	3
TI21012	Viseu	2021-09-16	Alburnoides bipunctatus	548.56	250	400	24.5058	47.6514	1	1	0
SO22012	Budac	2022-06-24	Alburnoides bipunctatus	343.05	150	300	24.515	47.0752	55	47	8
SO22013	Budac	2022-08-04	Alburnoides bipunctatus	351.86	175	400	24.5327	47.0863	32	10	22
TI11001	Vaser	2011-05-23	Alburnoides bipunctatus	568.96	70	150	24.538	47.7408	4	NA	NA
MU14111	Tarnava Mica	2014-09-17	Alburnoides bipunctatus	307.01	100	300	24.5391	46.3969	95	85	10
SO22019	Somesul Mare	2022-06-23	Alburnoides bipunctatus	357.76	223	450	24.5426	47.2787	19	3	16
SO22041	Ses	2022-06-24	Alburnoides bipunctatus	359.85	150	150	24.5527	47.1007	7	7	NA
MU18066	Mures	2018-09-13	Alburnoides bipunctatus	306.12	200	600	24.5625	46.5595	26	7	19
MU14016	Niraj	2014-05-23	Alburnoides bipunctatus	309.01	80	240	24.5713	46.4692	55	45	10
SO17004	Somes	2017-09-08	Alburnoides bipunctatus	368.76	150	600	24.5776	47.2782	125	65	60
SO22014	Budac	2022-07-13	Alburnoides bipunctatus	379.3	180	700	24.5817	47.1064	171	159	12
SO22052	Somesul Mare	2022-06-08	Alburnoides bipunctatus	370.23	170	450	24.5847	47.2772	2	1	1
MU14020	Canalul Vetca	2014-05-23	Alburnoides bipunctatus	310.18	100	300	24.5922	46.4678	150	150	0
MU18065	Mures	2018-09-13	Alburnoides bipunctatus	311.69	200	600	24.5923	46.5939	39	23	16
SO22016	Somesul Mare	2022-10-13	Alburnoides bipunctatus	386.81	170	500	24.621	47.2932	69	1	68
MU14113	Tarnava Mica	2014-09-17	Alburnoides bipunctatus	317.18	100	300	24.6424	46.3963	38	30	8
SO15001	Budac	2015-06-06	Alburnoides bipunctatus	499.75	150	800	24.6429	47.0648	1	1	NA
MU19034	Mures	2019-09-12	Alburnoides bipunctatus	334.88	200	600	24.6455	46.6912	59	9	50
MU19013	Mures	2019-08-06	Alburnoides bipunctatus	336.97	200	600	24.6539	46.6996	7	3	4
SO22034	Ilva Mica	2022-06-08	Alburnoides bipunctatus	421.19	160	480	24.6638	47.305	70	69	1
MU14110	Tarnava Mica	2014-09-17	Alburnoides bipunctatus	322.9	100	300	24.7003	46.4015	65	55	10
MU18067	Mures	2018-09-14	Alburnoides bipunctatus	350.63	200	600	24.7084	46.7394	64	4	60
MU19033	Mures	2019-09-12	Alburnoides bipunctatus	350.11	200	800	24.7085	46.7382	34	25	9
MU18069	Mures	2018-09-14	Alburnoides bipunctatus	356.36	200	600	24.7111	46.7698	129	105	24
MU18068	Mures	2018-09-14	Alburnoides bipunctatus	367.77	200	600	24.7345	46.802	50	41	9
MU19023	Mures	2019-09-03	Alburnoides bipunctatus	371.37	200	800	24.7421	46.811	31	8	23
MU14017	Niraj	2014-05-23	Alburnoides bipunctatus	332.19	140	420	24.7475	46.4965	110	100	10
MU14019	Canalul Vetca	2014-05-23	Alburnoides bipunctatus	331.4	30	90	24.7475	46.4914	15	13	2
MU19035	Mures	2019-09-12	Alburnoides bipunctatus	382.44	200	800	24.7616	46.8404	27	19	8
MU18059	Tarnava (Tarnava Mare)	2018-09-11	Alburnoides bipunctatus	341.68	150	450	24.7618	46.2283	82	43	39
MU19016	Idicel	2019-08-08	Alburnoides bipunctatus	387.18	100	200	24.7662	46.8451	6	6	0
MU14018	Niraj	2014-05-23	Alburnoides bipunctatus	337.29	110	330	24.7721	46.5179	60	50	10
MU19043	Mures	2019-09-16	Alburnoides bipunctatus	398.57	300	1000	24.7778	46.877	23	15	8
MU14105	Tarnava Mica	2014-09-09	Alburnoides bipunctatus	335.4	110	330	24.7778	46.4168	55	50	5
MU14103	Vetca (Jacod)	2014-09-09	Alburnoides bipunctatus	337.06	100	50	24.779	46.4099	45	45	0
MU18061	Tarnava (Tarnava Mare)	2018-09-11	Alburnoides bipunctatus	348.97	150	450	24.7925	46.2233	26	13	13
MU14007	Niraj	2014-05-21	Alburnoides bipunctatus	375.93	110	330	24.8069	46.5864	70	68	2
MU19028	Mures	2019-09-09	Alburnoides bipunctatus	412.61	250	1000	24.8189	46.9033	113	76	37
MU19052	Gurghiu	2019-10-29	Alburnoides bipunctatus	401.16	150	450	24.8212	46.7807	132	73	59
MU19036	Mures	2019-09-12	Alburnoides bipunctatus	426.39	200	800	24.832	46.9209	38	2	36
MU18060	Tarnava (Tarnava Mare)	2018-09-11	Alburnoides bipunctatus	351.33	150	450	24.8335	46.2455	66	42	24
MU14011	Nirajul Mic	2014-05-22	Alburnoides bipunctatus	362.6	110	220	24.8345	46.5429	4	4	0
MU14005	Niraj	2014-05-21	Alburnoides bipunctatus	405.46	110	330	24.8405	46.6124	230	200	30
MU19014	Sebes (Maior)	2019-08-07	Alburnoides bipunctatus	444.19	150	300	24.8576	46.9339	6	5	1
MU19053	Mures	2019-10-29	Alburnoides bipunctatus	451.54	200	600	24.8701	46.9383	62	45	17
MU14014	Nirajul Mic	2014-05-22	Alburnoides bipunctatus	372.88	100	300	24.8845	46.5598	15	15	0
MU14108	Tarnava Mica	2014-09-09	Alburnoides bipunctatus	352.71	150	450	24.8872	46.4557	95	86	9
MU14084	Bistra	2014-09-07	Alburnoides bipunctatus	507.41	120	360	24.8974	46.9687	3	3	0
MU14093	Mures	2014-09-07	Alburnoides bipunctatus	467.87	200	600	24.9058	46.9526	36	34	2
MU14096	Galaoaia	2014-09-08	Alburnoides bipunctatus	543.2	100	300	24.9291	46.9771	8	8	0
MU14009	Cusmed	2014-05-22	Alburnoides bipunctatus	371.45	110	330	24.9316	46.4218	1	1	0
MU18031	Tarnava (Tarnava Mare)	2018-08-15	Alburnoides bipunctatus	367.54	150	450	24.9322	46.2485	36	30	6
SO15003	Bistrita	2015-07-05	Alburnoides bipunctatus	800.79	150	20	24.9385	47.1657	1	1	NA
MU14107	Tarnava Mica	2014-09-09	Alburnoides bipunctatus	368.58	100	300	24.9457	46.5068	160	140	20
MU14001	Niraj	2014-05-21	Alburnoides bipunctatus	510.02	100	300	24.9457	46.6594	55	45	10
MU14006	Solocma	2014-05-21	Alburnoides bipunctatus	375.12	110	110	24.9483	46.4928	1	1	0
MU18026	Scroafa	2018-08-15	Alburnoides bipunctatus	370.34	100	300	24.9571	46.2464	15	9	6
MU14100	Mures	2014-09-08	Alburnoides bipunctatus	514.97	250	750	24.9768	46.9754	240	200	40
MU18076	Tarnava (Tarnava Mare)	2018-10-16	Alburnoides bipunctatus	376.15	150	450	24.9815	46.2622	76	61	15
MU14106	Tarnava Mica	2014-09-09	Alburnoides bipunctatus	394.84	130	390	24.9975	46.5523	36	34	2
MU18028	Tarnava (Tarnava Mare)	2018-08-15	Alburnoides bipunctatus	380.52	150	450	25.0004	46.2727	29	21	8
MU14012	Cusmed	2014-05-22	Alburnoides bipunctatus	419.25	150	450	25.0008	46.4261	3	3	0
MU14066	Rastolita	2014-08-02	Alburnoides bipunctatus	561.33	150	450	25.0019	46.983	35	25	10
MU14082	Rastolita	2014-09-06	Alburnoides bipunctatus	623.81	150	450	25.0298	46.9953	87	87	0
MU18027	Tarnava (Tarnava Mare)	2018-08-15	Alburnoides bipunctatus	386.87	150	450	25.0361	46.2799	9	9	0
MU18030	Tarnava (Tarnava Mare)	2018-08-15	Alburnoides bipunctatus	390.39	150	450	25.0474	46.2845	5	3	2
MU18022	Tarnava (Tarnava Mare)	2018-08-14	Alburnoides bipunctatus	393.5	150	450	25.0619	46.2877	12	11	1
MU18025	Feernic	2018-08-14	Alburnoides bipunctatus	394.42	100	300	25.0634	46.2886	34	9	25
MU18075	Tarnava (Tarnava Mare)	2018-10-16	Alburnoides bipunctatus	395.07	150	450	25.0674	46.2866	45	36	9
MU14062	Mures	2014-08-02	Alburnoides bipunctatus	557.32	250	750	25.068	46.9451	130	76	54
MU14117	Tarnava Mica	2014-09-18	Alburnoides bipunctatus	446.22	100	300	25.0773	46.5699	50	40	10
MU18024	Tarnava (Tarnava Mare)	2018-08-14	Alburnoides bipunctatus	407.82	150	450	25.0953	46.2833	40	29	11
OL21006B	Valea Felmer	2021-08-18	Alburnoides bipunctatus	437.03	150	100	25.1094	45.8719	4	2	2
MU17014	Tarnava (Tarnava Mare)	2017-10-19	Alburnoides bipunctatus	413.91	150	500	25.117	46.2698	194	156	38
MU14065	Ilva	2014-08-02	Alburnoides bipunctatus	611.42	200	600	25.1236	46.9619	15	15	0
MU14040	Mures	2014-07-30	Alburnoides bipunctatus	600.83	400	1200	25.1316	46.9669	44	24	20
OL21008	Sercaia	2021-08-18	Alburnoides bipunctatus	434.79	150	200	25.1359	45.85	1	1	0
MU17016	Tarnava (Tarnava Mare)	2017-10-19	Alburnoides bipunctatus	421.53	150	500	25.1396	46.2657	167	148	19
MU17017	Tarnava (Tarnava Mare)	2017-10-19	Alburnoides bipunctatus	426.92	150	600	25.1494	46.263	171	157	14
OL21005	TicuÈ™	2021-08-18	Alburnoides bipunctatus	449.84	110	200	25.1663	45.9204	17	16	1
MU17015	Tarnava (Tarnava Mare)	2017-10-19	Alburnoides bipunctatus	457.74	130	400	25.1682	46.2624	49	44	5
MU18074	Tarnava (Tarnava Mare)	2018-10-16	Alburnoides bipunctatus	432.18	150	450	25.181	46.2609	169	168	1
OL20002	Olt	2020-09-23	Alburnoides bipunctatus	436.61	200	600	25.2045	45.8992	32	26	6
MU18023	Tarnava (Tarnava Mare)	2018-08-14	Alburnoides bipunctatus	438.08	150	450	25.2051	46.2588	52	35	17
MU18073	Tarnava (Tarnava Mare)	2018-10-16	Alburnoides bipunctatus	440.28	150	450	25.2127	46.2604	109	96	13
MU14095	Mures	2014-09-08	Alburnoides bipunctatus	616.98	100	300	25.2128	46.9621	240	60	180
MU14044	Zebrac	2014-07-30	Alburnoides bipunctatus	672.64	80	80	25.2231	46.9707	30	30	0
MU18077	Tarnava (Tarnava Mare)	2018-10-17	Alburnoides bipunctatus	445.21	150	450	25.2314	46.2598	57	52	5
OL21007	Sinca	2021-08-18	Alburnoides bipunctatus	548.24	150	200	25.2343	45.7376	27	24	3
MU14047	Mures	2014-07-31	Alburnoides bipunctatus	628.66	220	660	25.2569	46.9514	180	160	40
MU18078	Tarnava (Tarnava Mare)	2018-10-17	Alburnoides bipunctatus	451.15	150	450	25.2584	46.2615	33	31	2
MU18021	Tarnava (Tarnava Mare)	2018-08-14	Alburnoides bipunctatus	454.46	150	600	25.2683	46.2643	71	45	26
MU17008	Tarnava (Tarnava Mare)	2017-10-02	Alburnoides bipunctatus	455.36	150	450	25.2691	46.2688	102	88	14
MU18011	Tarnava (Tarnava Mare)	2018-05-08	Alburnoides bipunctatus	459.73	150	450	25.2784	46.2811	49	26	23
OL18004	Homorod (Homorodul Mare)	2018-09-06	Alburnoides bipunctatus	453.6	100	250	25.2809	46.0515	7	5	2
MU17007	Tarnava (Tarnava Mare)	2017-10-02	Alburnoides bipunctatus	469.26	150	450	25.2867	46.3011	120	45	75
MU17012	Tarnava (Tarnava Mare)	2017-10-04	Alburnoides bipunctatus	492.42	150	450	25.3348	46.3367	147	20	127
MU17009	Tarnava (Tarnava Mare)	2017-10-03	Alburnoides bipunctatus	602.5	150	300	25.3864	46.446	8	8	0
MU21011	Tarnava (Tarnava Mare)	2021-10-20	Alburnoides bipunctatus	590.32	100	100	25.3901	46.4495	7	7	0
MU17018	Tarnava (Tarnava Mare)	2017-10-30	Alburnoides bipunctatus	588.23	150	300	25.3902	46.4496	4	4	0
MU17011	Tarnava (Tarnava Mare)	2017-10-03	Alburnoides bipunctatus	587.84	150	300	25.3937	46.4523	1	0	1
OL20001	Olt	2020-09-23	Alburnoides bipunctatus	464.15	150	450	25.5685	46.0323	17	2	15
MU09001	Mures	2009-07-18	Alburnoides bipunctatus	755.12	60	150	25.5907	46.6366	15	NA	NA
OL18005	Olt	2018-09-06	Alburnoides bipunctatus	490.83	200	1000	25.6625	45.7893	37	1	36
OL21021	Madarasul Mare	2021-10-11	Alburnoides bipunctatus	721.87	100	280	25.7275	46.5004	2	2	0
OL18003	Raul Negru	2018-09-05	Alburnoides bipunctatus	502.53	200	600	25.7932	45.7623	113	55	58
OL12003	Olt	2012-08-09	Alburnoides bipunctatus	654.05	100	300	25.8054	46.3358	20	20	0
OL18001	Olt	2018-09-05	Alburnoides bipunctatus	534.63	150	450	25.8456	45.9221	57	39	18
OL12001	Olt	2012-08-07	Alburnoides bipunctatus	642.26	100	300	25.8688	46.257	11	7	4
OL12002	Olt	2012-08-08	Alburnoides bipunctatus	638.01	100	300	25.8843	46.1822	11	8	3
OL18002	Raul Negru	2018-09-05	Alburnoides bipunctatus	525.03	200	600	26.0223	45.8383	84	66	18
OL21016	RÃ¢ul Negru	2021-10-09	Alburnoides bipunctatus	529.35	220	600	26.0652	45.8757	65	50	15
OL21015	RÃ¢ul Negru	2021-10-09	Alburnoides bipunctatus	529.39	200	400	26.0733	45.8293	9	5	4
OL21017	RÃ¢ul Negru	2021-10-09	Alburnoides bipunctatus	566.99	180	300	26.2561	46.0379	45	30	15
MU19046	Mures	2019-09-18	Alburnus alburnus	88.16	600	1500	20.8439	46.09	78	8	70
TB19002	Bega	2019-09-20	Alburnus alburnus	80.37	200	200	20.945	45.6624	1	0	1
TB19003	Timis	2019-09-20	Alburnus alburnus	77.79	300	900	21.02	45.5157	49	39	10
MU17001	Mures	2017-09-12	Alburnus alburnus	99.97	500	1250	21.0485	46.1489	126	1	125
TB21002	Timis	2021-06-30	Alburnus alburnus	80.18	200	800	21.0669	45.5674	17	17	0
MU16001	Mures	2016-09-12	Alburnus alburnus	102.1	500	1250	21.2492	46.1489	77	11	66
TB19006	Barzava	2019-10-25	Alburnus alburnus	89.61	100	400	21.267	45.3634	1	0	1
TB18006	Timis	2018-10-10	Alburnus alburnus	89.83	200	600	21.2994	45.678	1	1	0
MU17002	Mures	2017-09-13	Alburnus alburnus	102.59	500	1250	21.3253	46.1602	40	4	36
CR17010	Crisul Alb	2017-09-16	Alburnus alburnus	88.59	200	800	21.3497	46.6191	212	0	212
CR17008	Crisul Alb	2017-09-16	Alburnus alburnus	89.4	400	600	21.3729	46.619	28	3	25
TB19005	Bega	2019-10-25	Alburnus alburnus	93.79	200	800	21.3822	45.777	41	0	41
MU17003	Mures	2017-09-13	Alburnus alburnus	105.58	500	1250	21.3937	46.1294	112	5	107
TB18004	Barzava	2018-09-27	Alburnus alburnus	110.49	150	450	21.4542	45.4407	2	0	2
CR17003	Crisul Negru	2017-08-23	Alburnus alburnus	90.42	2000	1000	21.5041	46.6402	28	NA	NA
CR19003	Crisul Alb	2019-10-26	Alburnus alburnus	95.48	200	600	21.5341	46.4961	25	23	2
NC19003	Nera	2019-09-27	Alburnus alburnus	107.88	150	450	21.5655	44.8789	4	1	3
TB18005	Caras	2018-09-27	Alburnus alburnus	101.42	150	450	21.5813	45.1091	4	4	0
CR21005	Crisul Alb	2021-08-26	Alburnus alburnus	99.36	180	540	21.5935	46.4451	20	20	0
CR17011	Tauz	2017-09-16	Alburnus alburnus	101.73	150	450	21.6266	46.5455	9	0	9
MU17005	Mures	2017-09-14	Alburnus alburnus	120.25	300	750	21.6641	46.087	14	0	14
CR21004	Crisul Negru	2021-08-26	Alburnus alburnus	96.13	150	750	21.6735	46.6639	4	0	4
MU17006	Mures	2017-09-15	Alburnus alburnus	118.11	300	750	21.6828	46.0882	8	0	8
MU17004	Mures	2017-09-14	Alburnus alburnus	123.95	300	750	21.7306	46.1056	23	2	21
TB18001	Bega	2018-09-26	Alburnus alburnus	102.59	150	450	21.7316	45.7626	64	55	9
CR18002	Crisul Repede	2018-08-09	Alburnus alburnus	98.99	200	1000	21.7567	47.0755	19	15	4
CR17006	Crisul Alb	2017-09-15	Alburnus alburnus	107.96	200	600	21.8032	46.4277	22	16	6
CR17007	Tauz	2017-09-15	Alburnus alburnus	104.88	150	400	21.8105	46.5072	15	3	12
CR17002	Crisul Negru	2017-08-22	Alburnus alburnus	110.74	2000	1500	21.8878	46.7542	58	NA	NA
CR13002	Ier (Eriu)	2013-10-19	Alburnus alburnus	100.92	150	300	21.8937	47.2961	10	0	10
CR17009	Tauz	2017-09-16	Alburnus alburnus	109.99	100	300	21.9032	46.4781	3	0	3
CR18003	Barcau	2018-08-09	Alburnus alburnus	103.27	150	600	21.9399	47.2375	27	23	4
CR15001	Petea	2015-09-26	Alburnus alburnus	134.97	100	200	21.9675	47.0221	30	20	10
CR17001	Crisul Negru	2017-08-21	Alburnus alburnus	119.43	1000	1500	21.9999	46.774	5	NA	NA
TB18007	Timis	2018-10-10	Alburnus alburnus	132.7	200	600	22.0122	45.648	14	3	11
MU19049	Mures	2019-09-19	Alburnus alburnus	142.24	250	750	22.0613	46.0333	111	5	106
CR17005	Crisul Alb	2017-09-15	Alburnus alburnus	127.03	200	600	22.079	46.3854	6	0	6
CR20001	Ier (Eriu)	2020-05-28	Alburnus alburnus	104.87	150	450	22.084	47.3762	16	12	4
CR19002	Salcia	2019-07-24	Alburnus alburnus	105.7	150	450	22.092	47.3986	2	0	2
CR19001	Ier (Eriu)	2019-07-23	Alburnus alburnus	103.82	200	800	22.0979	47.3589	1	0	1
CR13004	Ier (Eriu)	2013-10-20	Alburnus alburnus	104.62	120	250	22.108	47.4009	10	0	10
CR18001	Ier (Eriu)	2018-08-09	Alburnus alburnus	104.37	50	150	22.1084	47.4024	17	9	8
TB18003	Bega	2018-09-26	Alburnus alburnus	141.07	150	450	22.1313	45.8462	3	3	0
CR21002	Gyepes	2021-08-25	Alburnus alburnus	127.68	150	300	22.1942	47.2079	2	2	0
CR20002	Ier (Eriu)	2020-05-29	Alburnus alburnus	106.11	150	450	22.1945	47.4475	6	5	1
CR17013	Barcau	2017-09-17	Alburnus alburnus	117.66	150	500	22.1988	47.2757	1	1	0
CR17004	Crisul Negru	2017-08-24	Alburnus alburnus	161.7	150	500	22.253	46.6796	1	1	0
CR18004	Ier (Eriu)	2018-08-09	Alburnus alburnus	108.91	100	300	22.3031	47.4782	23	0	23
CR18006	Crisul Negru	2018-10-04	Alburnus alburnus	175.11	150	450	22.3123	46.6662	6	4	2
CR18007	Crisul Negru	2018-10-04	Alburnus alburnus	179.13	150	450	22.3393	46.6639	35	21	14
CR18008	Crisul Negru	2018-10-04	Alburnus alburnus	186.67	150	450	22.3624	46.6465	1	1	0
CR16002	Crisul Negru	2016-09-06	Alburnus alburnus	196.1	150	450	22.3784	46.6235	45	45	0
SO18003	Krasna	2018-08-08	Alburnus alburnus	116.29	150	550	22.5002	47.7364	70	28	42
CR18005	Ier (Eriu)	2018-08-09	Alburnus alburnus	113.72	100	70	22.5023	47.5687	33	0	33
CR16001	Crisul Alb	2016-09-06	Alburnus alburnus	206.18	150	450	22.5358	46.2792	45	30	15
MU19048	Mures	2019-09-19	Alburnus alburnus	166.69	250	750	22.5592	45.9289	11	4	7
CR17016	Barcau	2017-10-13	Alburnus alburnus	205.08	150	450	22.6908	47.209	12	12	0
CR17015	Barcau	2017-10-13	Alburnus alburnus	210.89	150	450	22.7066	47.1992	3	3	0
CR17017	Barcau	2017-10-13	Alburnus alburnus	212.66	150	450	22.7132	47.1887	21	21	0
SO18006	Krasna	2018-08-08	Alburnus alburnus	124.13	150	450	22.7138	47.6046	84	35	49
CR18010	Crisul Repede	2018-10-05	Alburnus alburnus	413.98	150	450	22.745	46.9553	22	3	19
SO18004	Krasna	2018-08-08	Alburnus alburnus	162.91	150	300	22.7991	47.3673	22	7	15
SO17007	Somes	2017-10-12	Alburnus alburnus	118.7	250	1000	22.8037	47.7968	141	6	135
SO17006	Somes	2017-10-12	Alburnus alburnus	120.72	250	1000	22.8581	47.7901	172	3	169
SO18005	Krasna	2018-08-08	Alburnus alburnus	216.68	150	350	22.8918	47.2242	14	14	0
TI20001	Tur	2020-08-06	Alburnus alburnus	120.43	1000	2000	22.8948	47.9518	172	110	62
SO17005	Somes	2017-10-12	Alburnus alburnus	122.24	300	1500	22.9129	47.7848	333	107	226
TI19005	Tur	2019-10-15	Alburnus alburnus	122.84	200	800	22.9685	47.9488	150	33	117
TI11004	Tur	2011-08-18	Alburnus alburnus	124.2	25	150	22.9815	47.94	6	0	6
MU15002	Strei	2015-08-04	Alburnus alburnus	335.73	250	1500	23.0059	45.5433	1	1	0
MU18071	Strei	2018-09-28	Alburnus alburnus	210.08	150	450	23.0153	45.7861	1	1	0
MU19047	Mures	2019-09-19	Alburnus alburnus	190.07	200	600	23.0942	45.8425	107	9	98
TI19007	Tur	2019-10-30	Alburnus alburnus	129.33	150	450	23.0948	47.9315	9	4	5
TI19001	Tur	2019-10-14	Alburnus alburnus	132.09	150	600	23.1915	47.9175	14	12	2
SO19009	Somes	2019-09-17	Alburnus alburnus	132.31	200	600	23.221	47.7309	117	36	81
TI18008	Talna	2018-10-18	Alburnus alburnus	135.71	150	450	23.2225	47.8955	5	5	0
TI19002	Tur	2019-10-14	Alburnus alburnus	137.48	100	400	23.2477	47.9112	6	3	3
TI19004	Talna	2019-10-14	Alburnus alburnus	140.44	150	600	23.2607	47.8605	3	3	0
SO19008	Somes	2019-09-17	Alburnus alburnus	172.47	250	750	23.2881	47.3428	96	42	54
TI18009	Tur	2018-10-18	Alburnus alburnus	144.13	150	450	23.3231	47.8895	14	14	0
TI19003	Tur	2019-10-14	Alburnus alburnus	144.94	150	450	23.3232	47.8836	6	4	2
SO19007	Somes	2019-09-17	Alburnus alburnus	166.45	250	750	23.326	47.4359	328	107	221
TI12001	Talna	2012-09-05	Alburnus alburnus	153.12	100	200	23.329	47.8361	1	0	1
MU18048	Mures	2018-08-29	Alburnus alburnus	205.04	200	400	23.3654	45.9524	27	21	6
SO21026	Somes	2021-09-14	Alburnus alburnus	149.4	500	500	23.3776	47.6004	35	7	28
SO21017	Lapus	2021-08-27	Alburnus alburnus	148.56	250	450	23.4127	47.6475	10	9	1
SO21024	Lapus	2021-09-14	Alburnus alburnus	216.19	170	400	23.5633	47.4638	1	1	0
SO19006	Somes	2019-09-16	Alburnus alburnus	203.51	300	900	23.5848	47.344	79	36	43
TI18004	Tisa	2018-09-20	Alburnus alburnus	222.44	200	600	23.6457	47.9917	15	9	6
MU19051	Mures	2019-10-24	Alburnus alburnus	220.53	250	750	23.6741	46.1245	40	1	39
SO18009	Somesul Mic (Somesul Cald)	2018-10-11	Alburnus alburnus	305.76	200	600	23.7062	46.7871	2	2	0
MU18079	Mures	2018-10-28	Alburnus alburnus	225.19	200	600	23.7108	46.1956	9	2	7
MU18044	Mures	2018-08-24	Alburnus alburnus	242.19	200	600	23.7109	46.3461	20	12	8
MU18054	Mures	2018-08-31	Alburnus alburnus	242.64	200	600	23.7158	46.3536	108	72	36
MU18051	Mures	2018-08-31	Alburnus alburnus	244.3	200	600	23.7268	46.3598	100	75	25
MU18052	Aries (Ariesul Mare)	2018-08-31	Alburnus alburnus	329.12	200	600	23.7339	46.5448	1	1	0
MU18039	Mures	2018-08-23	Alburnus alburnus	244.66	200	200	23.7413	46.3622	2	2	0
MU18043	Aiudul de Sus	2018-08-24	Alburnus alburnus	240.32	100	300	23.7456	46.3191	78	30	48
MU18042	Mures	2018-08-24	Alburnus alburnus	238.62	100	300	23.7475	46.3185	10	5	5
MU18040	Mures	2018-08-23	Alburnus alburnus	245.66	200	600	23.7635	46.3656	2	1	1
MU18053	Mures	2018-08-31	Alburnus alburnus	246.83	200	600	23.7733	46.3647	37	21	16
MU18038	Mures	2018-08-23	Alburnus alburnus	250.88	60	120	23.7945	46.3782	9	6	3
MU18047	Tarnava (Tarnava Mare)	2018-08-28	Alburnus alburnus	230.68	150	450	23.8007	46.1726	2	2	0
MU18015	Grind	2018-05-11	Alburnus alburnus	252.45	70	150	23.8059	46.3898	15	0	15
MU18041	Mures	2018-08-23	Alburnus alburnus	252.52	200	600	23.8086	46.3842	10	0	10
SO19005	Somes	2019-09-16	Alburnus alburnus	223.22	200	600	23.811	47.1884	110	103	7
SO21023	Somesul Mic	2021-09-10	Alburnus alburnus	273.7	150	250	23.8125	46.9216	1	1	0
TI18007	Tisa	2018-09-20	Alburnus alburnus	256.51	200	600	23.8476	47.9399	5	3	2
MU18032	Mures	2018-08-22	Alburnus alburnus	254.68	200	600	23.887	46.3987	31	28	3
SO14003	Somesul Mic (Somesul Cald)	2014-08-26	Alburnus alburnus	232.56	100	200	23.9128	47.1267	60	55	5
SO14006	Somesul Mic (Somesul Cald)	2014-09-19	Alburnus alburnus	244.78	70	150	23.9192	47.0644	40	35	5
SO14004	Somesul Mic (Somesul Cald)	2014-09-10	Alburnus alburnus	239.35	100	250	23.9209	47.1012	40	35	5
MU18033	Mures	2018-08-22	Alburnus alburnus	256.79	200	600	23.9279	46.4149	10	10	0
SO14005	Somesul Mic (Somesul Cald)	2014-09-19	Alburnus alburnus	243.07	80	160	23.9324	47.0742	40	35	5
SO21007	Fizes	2021-07-22	Alburnus alburnus	254.62	200	400	23.9419	47.0245	1	1	0
SO22045	Somesul Mare	2022-10-12	Alburnus alburnus	234.29	1200	600	23.9544	47.1587	505	87	418
SO22036	Somesul Mare	2022-10-12	Alburnus alburnus	233.54	1500	800	23.9778	47.1675	493	154	339
MU18035	Aries (Ariesul Mare)	2018-08-22	Alburnus alburnus	265.43	150	450	23.9795	46.4495	1	1	0
MU18036	Aries (Ariesul Mare)	2018-08-22	Alburnus alburnus	262.7	150	450	23.9827	46.4404	18	14	4
MU18046	Tarnava Mica	2018-08-28	Alburnus alburnus	251.52	150	250	23.9846	46.2264	8	7	1
SO22026	Somesul Mare	2022-06-07	Alburnus alburnus	235.54	150	30	24.002	47.1723	7	3	4
SO19004	Somes	2019-09-16	Alburnus alburnus	237.54	250	750	24.0211	47.1725	13	12	1
SO22025	Somesul Mare	2022-08-05	Alburnus alburnus	237.54	70	200	24.0216	47.1717	2	2	NA
SO22051	Somesul Mare	2022-06-22	Alburnus alburnus	237.54	150	450	24.0449	47.1758	1	1	NA
SO22043	Somesul Mare	2022-07-12	Alburnus alburnus	242.23	200	600	24.1044	47.1841	39	33	6
SO22004	Somesul Mare	2022-08-03	Alburnus alburnus	246.53	130	400	24.138	47.175	31	1	30
MU19022	Mures	2019-08-22	Alburnus alburnus	275.51	300	600	24.1486	46.4692	3	3	0
MU19010	Mures	2019-07-17	Alburnus alburnus	275.85	150	300	24.1504	46.4674	4	1	3
MU19030	Mures	2019-09-11	Alburnus alburnus	273.29	360	250	24.1662	46.4775	2	1	1
MU19031	Mures	2019-09-11	Alburnus alburnus	273	150	150	24.1666	46.4745	8	0	8
MU19039	Mures	2019-09-13	Alburnus alburnus	273.23	600	600	24.1854	46.4707	110	43	67
TI18002	Tisa	2018-09-19	Alburnus alburnus	358.28	150	450	24.2072	47.7388	7	1	6
SO22048	Somesul Mare	2022-07-12	Alburnus alburnus	255.49	150	100	24.2111	47.1918	18	13	4
SO22030	Somesul Mare	2022-07-12	Alburnus alburnus	254.78	200	300	24.2157	47.1951	125	125	NA
SO22009	Sieu	2022-06-22	Alburnus alburnus	254.56	150	400	24.217	47.1946	7	6	1
MU19041	Mures	2019-09-13	Alburnus alburnus	274.19	300	200	24.2185	46.464	11	2	9
MU18063	Tarnava Mica	2018-09-12	Alburnus alburnus	279.09	150	450	24.2451	46.3134	36	26	10
OL18007	Cibin	2018-09-07	Alburnus alburnus	376.56	150	600	24.2652	45.6975	13	13	0
SO22015	Sieu	2022-07-22	Alburnus alburnus	268.79	175	500	24.2878	47.1772	3	NA	3
OL18006	Olt	2018-09-07	Alburnus alburnus	362.12	300	1000	24.2892	45.6435	119	113	6
MU18062	Tarnava Mica	2018-09-12	Alburnus alburnus	283.18	150	450	24.2932	46.3306	13	13	0
SO22023	Sieu	2022-06-22	Alburnus alburnus	280.55	200	500	24.297	47.1183	1	1	NA
SO22038	Bratosa	2022-07-20	Alburnus alburnus	285.41	185	100	24.2977	47.2405	3	3	NA
SO10001	Sieu	2010-08-12	Alburnus alburnus	275.81	50	200	24.3	47.1444	30	NA	NA
SO22031	Sieu	2022-07-12	Alburnus alburnus	275.56	50	150	24.3017	47.1443	1	NA	1
MU19021	Mures	2019-08-21	Alburnus alburnus	277.69	400	300	24.3054	46.4572	3	3	0
SO22007	Dipsa	2022-06-07	Alburnus alburnus	292.87	150	300	24.317	47.071	4	4	NA
MU19045	Mures	2019-09-17	Alburnus alburnus	280.18	400	300	24.3297	46.4557	2	1	1
MU14112	Tarnava Mica	2014-09-17	Alburnus alburnus	287.78	110	330	24.3315	46.344	23	3	20
MU18064	Tarnava Mica	2018-09-12	Alburnus alburnus	284.49	150	450	24.3323	46.3441	10	10	0
SO22017	Sieu	2022-06-24	Alburnus alburnus	289.56	150	275	24.3376	47.0966	5	5	NA
MU18055	Tarnava (Tarnava Mare)	2018-09-08	Alburnus alburnus	290.96	150	450	24.3426	46.1629	2	1	1
OL18008	Hartibaciu	2018-09-07	Alburnus alburnus	398.67	150	450	24.3476	45.7972	2	2	0
MU19026	Mures	2019-09-05	Alburnus alburnus	282.52	300	300	24.3497	46.4674	1	1	0
SO18007	Sieu	2018-09-18	Alburnus alburnus	295.49	150	450	24.3651	47.0865	9	8	1
MU19025	Mures	2019-09-04	Alburnus alburnus	283.53	500	500	24.37	46.4787	7	2	5
SO22010	Sieu	2022-07-22	Alburnus alburnus	304.72	150	350	24.391	47.0732	9	9	NA
MU19029	Mures	2019-09-10	Alburnus alburnus	284.44	150	150	24.4002	46.4856	4	0	4
MU19037	Niraj	2019-09-13	Alburnus alburnus	286.14	100	450	24.4265	46.4812	1	0	1
MU19040	Mures	2019-09-13	Alburnus alburnus	286.85	200	600	24.4266	46.4812	8	0	8
SO22011	Bistrita	2022-08-04	Alburnus alburnus	314.84	160	450	24.4297	47.0608	2	1	1
MU14118	Niraj	2014-09-18	Alburnus alburnus	290.23	100	300	24.4298	46.4777	30	30	0
MU14114	Tarnava Mica	2014-09-17	Alburnus alburnus	297.44	70	210	24.4299	46.3684	3	0	3
SO18008	Bistrita	2018-09-18	Alburnus alburnus	321.02	150	450	24.4314	47.0756	8	8	0
MU18070	Mures	2018-09-18	Alburnus alburnus	287.56	200	600	24.4541	46.4968	90	89	1
MU14104	Tarnava Mica	2014-09-09	Alburnus alburnus	300.45	100	300	24.4565	46.3818	3	2	1
MU19038	Mures	2019-09-13	Alburnus alburnus	288.21	200	800	24.4722	46.5059	4	0	4
OL17004	Olt	2017-10-20	Alburnus alburnus	378.04	500	2000	24.4767	45.7752	220	2	218
SO22047	Budac	2022-07-13	Alburnus alburnus	332.87	150	200	24.4858	47.0653	1	1	NA
SO22012	Budac	2022-06-24	Alburnus alburnus	343.05	150	300	24.515	47.0752	3	2	1
MU14111	Tarnava Mica	2014-09-17	Alburnus alburnus	307.01	100	300	24.5391	46.3969	12	11	1
MU18066	Mures	2018-09-13	Alburnus alburnus	306.12	200	600	24.5625	46.5595	18	7	11
OL21010	Paraul-Nou	2021-08-20	Alburnus alburnus	399.08	150	200	24.5773	45.8125	21	21	0
MU14020	Canalul Vetca	2014-05-23	Alburnus alburnus	310.18	100	300	24.5922	46.4678	150	150	0
MU18065	Mures	2018-09-13	Alburnus alburnus	311.69	200	600	24.5923	46.5939	22	8	14
MU19034	Mures	2019-09-12	Alburnus alburnus	334.88	200	600	24.6455	46.6912	15	7	8
MU19013	Mures	2019-08-06	Alburnus alburnus	336.97	200	600	24.6539	46.6996	2	2	0
MU14110	Tarnava Mica	2014-09-17	Alburnus alburnus	322.9	100	300	24.7003	46.4015	1	1	0
MU18067	Mures	2018-09-14	Alburnus alburnus	350.63	200	600	24.7084	46.7394	5	5	0
MU18069	Mures	2018-09-14	Alburnus alburnus	356.36	200	600	24.7111	46.7698	16	16	0
MU18068	Mures	2018-09-14	Alburnus alburnus	367.77	200	600	24.7345	46.802	8	7	1
MU19023	Mures	2019-09-03	Alburnus alburnus	371.37	200	800	24.7421	46.811	6	0	6
MU14017	Niraj	2014-05-23	Alburnus alburnus	332.19	140	420	24.7475	46.4965	10	8	2
MU14019	Canalul Vetca	2014-05-23	Alburnus alburnus	331.4	30	90	24.7475	46.4914	5	3	2
MU14115	Niraj	2014-09-18	Alburnus alburnus	333.27	NA	NA	24.7479	46.5006	1	1	0
MU19035	Mures	2019-09-12	Alburnus alburnus	382.44	200	800	24.7616	46.8404	2	0	2
MU18059	Tarnava (Tarnava Mare)	2018-09-11	Alburnus alburnus	341.68	150	450	24.7618	46.2283	2	0	2
MU14018	Niraj	2014-05-23	Alburnus alburnus	337.29	110	330	24.7721	46.5179	110	90	20
MU18061	Tarnava (Tarnava Mare)	2018-09-11	Alburnus alburnus	348.97	150	450	24.7925	46.2233	5	3	2
MU14015	Gheghes (Vadas)	2014-05-23	Alburnus alburnus	343.91	80	240	24.8119	46.4396	5	5	0
MU18060	Tarnava (Tarnava Mare)	2018-09-11	Alburnus alburnus	351.33	150	450	24.8335	46.2455	4	4	0
MU14005	Niraj	2014-05-21	Alburnus alburnus	405.46	110	330	24.8405	46.6124	6	4	2
MU14109	Tarnava Mica	2014-09-09	Alburnus alburnus	347.06	110	110	24.8656	46.436	1	1	0
MU14014	Nirajul Mic	2014-05-22	Alburnus alburnus	372.88	100	300	24.8845	46.5598	2	2	0
MU14009	Cusmed	2014-05-22	Alburnus alburnus	371.45	110	330	24.9316	46.4218	114	114	0
MU18031	Tarnava (Tarnava Mare)	2018-08-15	Alburnus alburnus	367.54	150	450	24.9322	46.2485	10	5	5
MU18026	Scroafa	2018-08-15	Alburnus alburnus	370.34	100	300	24.9571	46.2464	3	2	1
MU18076	Tarnava (Tarnava Mare)	2018-10-16	Alburnus alburnus	376.15	150	450	24.9815	46.2622	3	0	3
MU18028	Tarnava (Tarnava Mare)	2018-08-15	Alburnus alburnus	380.52	150	450	25.0004	46.2727	13	5	8
MU18029	Tarnava (Tarnava Mare)	2018-08-15	Alburnus alburnus	381.76	80	160	25.0028	46.2745	15	15	0
OL20003	Olt	2020-09-23	Alburnus alburnus	422.15	200	600	25.0139	45.8415	7	2	5
MU18027	Tarnava (Tarnava Mare)	2018-08-15	Alburnus alburnus	386.87	150	450	25.0361	46.2799	1	0	1
MU18030	Tarnava (Tarnava Mare)	2018-08-15	Alburnus alburnus	390.39	150	450	25.0474	46.2845	3	0	3
MU18025	Feernic	2018-08-14	Alburnus alburnus	394.42	100	300	25.0634	46.2886	7	3	4
MU18075	Tarnava (Tarnava Mare)	2018-10-16	Alburnus alburnus	395.07	150	450	25.0674	46.2866	2	1	1
OL21006B	Valea Felmer	2021-08-18	Alburnus alburnus	437.03	150	100	25.1094	45.8719	4	2	2
OL21008	Sercaia	2021-08-18	Alburnus alburnus	434.79	150	200	25.1359	45.85	1	1	0
OL21005	TicuÈ™	2021-08-18	Alburnus alburnus	449.84	110	200	25.1663	45.9204	1	1	0
OL20002	Olt	2020-09-23	Alburnus alburnus	436.61	200	600	25.2045	45.8992	3	3	0
MU18073	Tarnava (Tarnava Mare)	2018-10-16	Alburnus alburnus	440.28	150	450	25.2127	46.2604	1	1	0
MU14047	Mures	2014-07-31	Alburnus alburnus	628.66	220	660	25.2569	46.9514	5	5	0
OL18004	Homorod (Homorodul Mare)	2018-09-06	Alburnus alburnus	453.6	100	250	25.2809	46.0515	16	6	10
OL20001	Olt	2020-09-23	Alburnus alburnus	464.15	150	450	25.5685	46.0323	8	8	0
OL18005	Olt	2018-09-06	Alburnus alburnus	490.83	200	1000	25.6625	45.7893	18	15	3
OL18001	Olt	2018-09-05	Alburnus alburnus	534.63	150	450	25.8456	45.9221	1	1	0
OL21017	RÃ¢ul Negru	2021-10-09	Alburnus alburnus	566.99	180	300	26.2561	46.0379	27	25	2
TB21001	Bega Veche	2021-06-30	Ameiurus melas	78.51	250	400	20.9355	45.7222	1	1	0
TB19006	Barzava	2019-10-25	Ameiurus melas	89.61	100	400	21.267	45.3634	2	1	1
CR18002	Crisul Repede	2018-08-09	Ameiurus melas	98.99	200	1000	21.7567	47.0755	1	1	0
CR19002	Salcia	2019-07-24	Ameiurus melas	105.7	150	450	22.092	47.3986	2	1	1
SO21001	canal	2021-06-10	Ameiurus melas	118.75	150	300	22.7532	47.8319	2	2	0
TI19006	Tur	2019-10-15	Ameiurus melas	122.48	150	450	22.94	47.9546	52	23	29
TI19005	Tur	2019-10-15	Ameiurus melas	122.84	200	800	22.9685	47.9488	1	1	0
TI11003	backwater	2011-08-17	Ameiurus melas	126.31	25	75	23.0409	47.9296	1	1	0
TI19007	Tur	2019-10-30	Ameiurus melas	129.33	150	450	23.0948	47.9315	4	4	0
SO14002	Somesul Mic (Somesul Cald)	2014-08-18	Ameiurus melas	244.01	100	200	23.9309	47.0808	1	1	0
SO22007	Dipsa	2022-06-07	Ameiurus melas	292.87	150	300	24.317	47.071	0	NA	NA
TI19001	Tur	2019-10-14	Ameiurus nebulosus	132.09	150	600	23.1915	47.9175	1	1	0
TB19003	Timis	2019-09-20	Babka gymnotrachelus	77.79	300	900	21.02	45.5157	6	6	0
TB21002	Timis	2021-06-30	Babka gymnotrachelus	80.18	200	800	21.0669	45.5674	1	1	0
MU19046	Mures	2019-09-18	Ballerus sapa	88.16	600	1500	20.8439	46.09	5	5	0
CR17008	Crisul Alb	2017-09-16	Ballerus sapa	89.4	400	600	21.3729	46.619	1	0	1
CR17003	Crisul Negru	2017-08-23	Ballerus sapa	90.42	2000	1000	21.5041	46.6402	9	NA	NA
CR18003	Barcau	2018-08-09	Ballerus sapa	103.27	150	600	21.9399	47.2375	1	0	1
SO17006	Somes	2017-10-12	Ballerus sapa	120.72	250	1000	22.8581	47.7901	2	0	2
SO10001	Sieu	2010-08-12	Ballerus sapa	275.81	50	200	24.3	47.1444	1	1	NA
TB18001	Bega	2018-09-26	Barbatula barbatula	102.59	150	450	21.7316	45.7626	1	1	0
TB19004	Caras	2019-10-25	Barbatula barbatula	132.55	150	450	21.732	45.1835	50	9	41
NC18001	Nera	2018-09-27	Barbatula barbatula	233.3	150	450	21.9876	44.9014	4	1	3
TB18007	Timis	2018-10-10	Barbatula barbatula	132.7	200	600	22.0122	45.648	17	12	5
CR17005	Crisul Alb	2017-09-15	Barbatula barbatula	127.03	200	600	22.079	46.3854	12	5	7
TB18003	Bega	2018-09-26	Barbatula barbatula	141.07	150	450	22.1313	45.8462	4	4	0
CR18011	Crisul Repede	2018-10-05	Barbatula barbatula	158.04	150	450	22.1359	47.0635	6	6	0
TB18002	Timis	2018-09-26	Barbatula barbatula	177.69	150	450	22.1844	45.4787	2	2	0
CR21002	Gyepes	2021-08-25	Barbatula barbatula	127.68	150	300	22.1942	47.2079	29	15	14
CR17004	Crisul Negru	2017-08-24	Barbatula barbatula	161.7	150	500	22.253	46.6796	2	1	1
TB19001	Timis	2019-08-28	Barbatula barbatula	234.43	150	450	22.2537	45.3454	12	10	2
TB19007	Timis	2019-10-26	Barbatula barbatula	306.9	150	300	22.2988	45.2349	1	1	0
CR18006	Crisul Negru	2018-10-04	Barbatula barbatula	175.11	150	450	22.3123	46.6662	4	4	0
CR18007	Crisul Negru	2018-10-04	Barbatula barbatula	179.13	150	450	22.3393	46.6639	5	1	4
CR21001	Bistra	2021-08-25	Barbatula barbatula	139.02	150	450	22.3418	47.2873	4	0	4
CR18008	Crisul Negru	2018-10-04	Barbatula barbatula	186.67	150	450	22.3624	46.6465	21	15	6
CR16002	Crisul Negru	2016-09-06	Barbatula barbatula	196.1	150	450	22.3784	46.6235	25	20	5
NC22002	Bela Reca	2022-09-22	Barbatula barbatula	136.15	150	450	22.3892	44.8741	3	2	1
NC21002	Cerna	2021-06-29	Barbatula barbatula	87.02	250	1000	22.3951	44.781	1	1	0
NC22007	Cerna	2022-09-22	Barbatula barbatula	159.65	200	800	22.4183	44.8834	10	10	NA
TB17001	Bistra	2017-06-28	Barbatula barbatula	356.73	200	1000	22.4882	45.5222	5	5	0
NC22003	Cerna	2022-10-13	Barbatula barbatula	252.18	150	550	22.4902	44.9712	21	18	3
CR18009	Crisul Repede	2018-10-05	Barbatula barbatula	256.2	150	450	22.4975	47.021	47	33	14
CR21010	Crisul Pietros	2021-10-07	Barbatula barbatula	266.05	170	40	22.5015	46.6127	14	11	3
CR17014	Barcau	2017-09-17	Barbatula barbatula	212.7	150	450	22.5287	47.2177	8	8	0
CR16001	Crisul Alb	2016-09-06	Barbatula barbatula	206.18	150	450	22.5358	46.2792	5	5	0
CR21008	Sighisel	2021-10-04	Barbatula barbatula	333.62	150	250	22.5359	46.5181	18	11	7
CR21015	Sighisel	2021-10-04	Barbatula barbatula	375.45	150	450	22.5555	46.5244	19	18	1
CR17016	Barcau	2017-10-13	Barbatula barbatula	205.08	150	450	22.6908	47.209	20	16	4
CR21006	Barcau	2021-09-08	Barbatula barbatula	317.4	200	600	22.6914	47.0996	69	68	1
CR17015	Barcau	2017-10-13	Barbatula barbatula	210.89	150	450	22.7066	47.1992	21	17	4
CR17017	Barcau	2017-10-13	Barbatula barbatula	212.66	150	450	22.7132	47.1887	17	12	5
CR18010	Crisul Repede	2018-10-05	Barbatula barbatula	413.98	150	450	22.745	46.9553	13	12	1
MU21019	Cobles	2021-09-03	Barbatula barbatula	835.56	150	450	22.7554	46.4777	2	2	0
MU21003	Cobles	2021-09-03	Barbatula barbatula	835.56	150	450	22.7554	46.4777	2	2	NA
CR21007	Barcau	2021-09-08	Barbatula barbatula	432.7	200	400	22.7656	47.0452	22	21	1
SO18001	Somesul Mic (Somesul Cald)	2018-07-05	Barbatula barbatula	1014.17	300	1000	22.8352	46.6419	1	1	0
CR19004	Crisul Repede	2019-11-28	Barbatula barbatula	467.63	100	100	22.8465	46.9324	1	1	0
SO21018	Crasna	2021-09-08	Barbatula barbatula	259.39	150	350	22.8817	47.1397	91	13	78
SO21030	Somesul Cald	2021-10-21	Barbatula barbatula	986.1	300	600	22.8832	46.6452	3	3	0
SO21020		2021-09-08	Barbatula barbatula	316.56	150	150	22.8837	47.0838	67	16	51
MU21006	Albac	2021-09-24	Barbatula barbatula	725.46	150	300	22.9614	46.4894	1	1	NA
MU21005	Ariesul Mare	2021-09-24	Barbatula barbatula	606.19	200	600	22.9675	46.4379	2	2	NA
MU22001	Aries (Ariesul Mare)	2022-07-08	Barbatula barbatula	602.39	200	600	22.9686	46.4181	2	2	NA
TI11004	Tur	2011-08-18	Barbatula barbatula	124.2	25	150	22.9815	47.94	4	1	3
MU18071	Strei	2018-09-28	Barbatula barbatula	210.08	150	450	23.0153	45.7861	1	1	0
TI19001	Tur	2019-10-14	Barbatula barbatula	132.09	150	600	23.1915	47.9175	2	1	1
TI18008	Talna	2018-10-18	Barbatula barbatula	135.71	150	450	23.2225	47.8955	13	2	11
TI19004	Talna	2019-10-14	Barbatula barbatula	140.44	150	600	23.2607	47.8605	3	2	1
SO19008	Somes	2019-09-17	Barbatula barbatula	172.47	250	750	23.2881	47.3428	5	5	0
MU20001	Fenes	2020-09-15	Barbatula barbatula	795.54	130	450	23.2906	46.1626	2	2	NA
TI18009	Tur	2018-10-18	Barbatula barbatula	144.13	150	450	23.3231	47.8895	1	0	1
TI19003	Tur	2019-10-14	Barbatula barbatula	144.94	150	450	23.3232	47.8836	2	2	0
TI12001	Talna	2012-09-05	Barbatula barbatula	153.12	100	200	23.329	47.8361	8	8	0
JI20008	Jiu	2020-09-25	Barbatula barbatula	551.07	160	480	23.3709	45.3649	1	1	0
JI20006	Jiu	2020-09-25	Barbatula barbatula	537.06	200	600	23.3818	45.3453	2	2	0
SO21021	Nadas	2021-09-10	Barbatula barbatula	392.99	200	500	23.3954	46.8118	9	6	3
MU13001	Ocolis (Runc)	2013-08-09	Barbatula barbatula	553.92	80	130	23.4396	46.5101	8	8	0
MU13002	Aries (Ariesul Mare)	2013-08-09	Barbatula barbatula	400.12	150	300	23.4788	46.4681	25	5	20
MU12005	Iara	2012-06-14	Barbatula barbatula	477.56	100	300	23.4933	46.5624	2	2	0
MU13003	Ampoi	2013-08-17	Barbatula barbatula	274.87	150	400	23.4961	46.1138	3	2	1
SO21022	Nadas	2021-09-10	Barbatula barbatula	362.46	200	400	23.4983	46.7981	2	2	0
SO18010	Somesul Mic (Somesul Cald)	2018-10-11	Barbatula barbatula	361.42	200	600	23.5078	46.7558	7	7	0
SO21024	Lapus	2021-09-14	Barbatula barbatula	216.19	170	400	23.5633	47.4638	2	2	0
SO21025	Lapus	2021-09-14	Barbatula barbatula	169.48	150	450	23.5751	47.5848	5	5	0
MU12004	Iara	2012-06-14	Barbatula barbatula	396.68	100	400	23.5812	46.5237	27	27	0
SO19006	Somes	2019-09-16	Barbatula barbatula	203.51	300	900	23.5848	47.344	1	1	0
SO18011	Somesul Mic (Somesul Cald)	2018-10-12	Barbatula barbatula	333.23	200	600	23.5957	46.7846	45	45	0
SO18002	Nadas	2018-07-26	Barbatula barbatula	328.68	100	200	23.5996	46.7898	2	2	0
MU18053	Mures	2018-08-31	Barbatula barbatula	246.83	200	600	23.7733	46.3647	1	1	0
SO21023	Somesul Mic	2021-09-10	Barbatula barbatula	273.7	150	250	23.8125	46.9216	9	8	1
TI18007	Tisa	2018-09-20	Barbatula barbatula	256.51	200	600	23.8476	47.9399	3	1	2
TI18005	Mara	2018-09-20	Barbatula barbatula	356.15	100	250	23.9069	47.7946	17	1	16
TI18006	Iza	2018-09-20	Barbatula barbatula	272.06	130	390	23.91	47.8995	13	5	8
SO14006	Somesul Mic (Somesul Cald)	2014-09-19	Barbatula barbatula	244.78	70	150	23.9192	47.0644	1	1	0
SO14004	Somesul Mic (Somesul Cald)	2014-09-10	Barbatula barbatula	239.35	100	250	23.9209	47.1012	2	2	0
SO14005	Somesul Mic (Somesul Cald)	2014-09-19	Barbatula barbatula	243.07	80	160	23.9324	47.0742	2	2	0
SO22024		2022-08-03	Barbatula barbatula	240.58	150	400	24.0195	47.1776	16	8	8
SO19004	Somes	2019-09-16	Barbatula barbatula	237.54	250	750	24.0211	47.1725	1	1	0
SO22027	Ilisua	2022-08-03	Barbatula barbatula	241.43	130	250	24.0815	47.1858	2	NA	2
OL17003	Cibin	2017-10-18	Barbatula barbatula	419.67	150	450	24.0942	45.7752	3	2	1
SO22004	Somesul Mare	2022-08-03	Barbatula barbatula	246.53	130	400	24.138	47.175	1	NA	1
TI18001	Tisa	2018-09-19	Barbatula barbatula	330.15	250	750	24.1461	47.9134	10	9	1
TI21006	Bistra	2021-09-15	Barbatula barbatula	401.64	150	300	24.2066	47.8683	19	19	0
TI18002	Tisa	2018-09-19	Barbatula barbatula	358.28	150	450	24.2072	47.7388	34	19	15
TI09001	Bistra	2009-09-03	Barbatula barbatula	408.81	50	150	24.2124	47.8711	23	NA	NA
TI18003	Viseu (Borsa)	2018-09-19	Barbatula barbatula	376.45	250	750	24.2249	47.829	10	4	6
SO22028	Somesul Mare	2022-07-22	Barbatula barbatula	260.34	250	500	24.2334	47.21	4	4	NA
TI21008	Frumuseaua (Crasna)	2021-09-15	Barbatula barbatula	411.01	150	300	24.2364	47.837	12	11	1
SO22032	Somesul Mare	2022-08-05	Barbatula barbatula	271.58	150	400	24.2651	47.2357	6	6	NA
OL18007	Cibin	2018-09-07	Barbatula barbatula	376.56	150	600	24.2652	45.6975	1	1	0
SO22022	Somesul Mare	2022-07-21	Barbatula barbatula	280.42	250	500	24.2843	47.256	1	NA	1
SO22015	Sieu	2022-07-22	Barbatula barbatula	268.79	175	500	24.2878	47.1772	3	1	2
OL18006	Olt	2018-09-07	Barbatula barbatula	362.12	300	1000	24.2892	45.6435	3	1	2
SO10001	Sieu	2010-08-12	Barbatula barbatula	275.81	50	200	24.3	47.1444	3	NA	NA
SO22003	Dipsa	2022-06-07	Barbatula barbatula	287.77	150	450	24.3108	47.094	1	1	NA
SO22017	Sieu	2022-06-24	Barbatula barbatula	289.56	150	275	24.3376	47.0966	4	3	1
TI21011	Ruscova	2021-09-16	Barbatula barbatula	469.84	250	500	24.3408	47.8287	1	1	0
SO18007	Sieu	2018-09-18	Barbatula barbatula	295.49	150	450	24.3651	47.0865	20	17	3
SO17002	Somes	2017-09-08	Barbatula barbatula	310.61	150	600	24.3771	47.2924	14	14	0
SO22010	Sieu	2022-07-22	Barbatula barbatula	304.72	150	350	24.391	47.0732	40	27	13
SO17001	Somes	2017-09-08	Barbatula barbatula	319.65	150	600	24.4109	47.2799	5	5	0
MU18057	Tarnava (Tarnava Mare)	2018-09-08	Barbatula barbatula	298.63	150	450	24.4251	46.177	13	2	11
SO22011	Bistrita	2022-08-04	Barbatula barbatula	314.84	160	450	24.4297	47.0608	45	12	33
MU14118	Niraj	2014-09-18	Barbatula barbatula	290.23	100	300	24.4298	46.4777	2	1	1
SO18008	Bistrita	2018-09-18	Barbatula barbatula	321.02	150	450	24.4314	47.0756	21	19	2
SO17003	Somes	2017-09-08	Barbatula barbatula	328.66	150	600	24.4414	47.2818	8	7	1
TI21007	Ruscova	2021-09-15	Barbatula barbatula	547.76	170	350	24.4526	47.8268	2	2	0
SO22001	Budac	2022-06-24	Barbatula barbatula	322.9	190	500	24.4607	47.0539	4	4	NA
SO22044	Budac	2022-08-04	Barbatula barbatula	325.99	150	450	24.472	47.0558	9	4	5
SO22005	Somesul Mare	2022-07-20	Barbatula barbatula	341.03	150	450	24.4734	47.2852	1	1	NA
SO22002	Rebra	2022-07-20	Barbatula barbatula	339.25	130	300	24.4777	47.2862	1	1	NA
TI11002	Vaser	2011-05-23	Barbatula barbatula	519.05	150	450	24.4815	47.7256	17	NA	NA
TI21010	Vaser	2021-09-16	Barbatula barbatula	520.89	230	400	24.4853	47.7262	4	4	0
SO22049	Somesul Mare	2022-07-20	Barbatula barbatula	347.44	250	500	24.5008	47.2815	3	3	NA
TI21012	Viseu	2021-09-16	Barbatula barbatula	548.56	250	400	24.5058	47.6514	2	2	0
SO22012	Budac	2022-06-24	Barbatula barbatula	343.05	150	300	24.515	47.0752	15	14	1
SO22013	Budac	2022-08-04	Barbatula barbatula	351.86	175	400	24.5327	47.0863	8	1	7
TI11001	Vaser	2011-05-23	Barbatula barbatula	568.96	70	150	24.538	47.7408	1	NA	NA
MU14111	Tarnava Mica	2014-09-17	Barbatula barbatula	307.01	100	300	24.5391	46.3969	1	1	0
SO22041	Ses	2022-06-24	Barbatula barbatula	359.85	150	150	24.5527	47.1007	35	28	7
OL21010	Paraul-Nou	2021-08-20	Barbatula barbatula	399.08	150	200	24.5773	45.8125	1	1	0
SO17004	Somes	2017-09-08	Barbatula barbatula	368.76	150	600	24.5776	47.2782	3	3	0
SO22014	Budac	2022-07-13	Barbatula barbatula	379.3	180	700	24.5817	47.1064	102	82	20
OL21013	Arpas	2021-08-20	Barbatula barbatula	460.06	150	200	24.6205	45.7416	1	1	0
SO22016	Somesul Mare	2022-10-13	Barbatula barbatula	386.81	170	500	24.621	47.2932	3	NA	3
SO15001	Budac	2015-06-06	Barbatula barbatula	499.75	150	800	24.6429	47.0648	16	14	2
MU19034	Mures	2019-09-12	Barbatula barbatula	334.88	200	600	24.6455	46.6912	4	4	0
MU19013	Mures	2019-08-06	Barbatula barbatula	336.97	200	600	24.6539	46.6996	2	2	0
SO15004	Bistrita	2015-07-05	Barbatula barbatula	447.95	200	1000	24.6554	47.198	89	82	7
SO22034	Ilva Mica	2022-06-08	Barbatula barbatula	421.19	160	480	24.6638	47.305	28	28	NA
MU14110	Tarnava Mica	2014-09-17	Barbatula barbatula	322.9	100	300	24.7003	46.4015	1	1	0
MU18067	Mures	2018-09-14	Barbatula barbatula	350.63	200	600	24.7084	46.7394	18	13	5
MU19033	Mures	2019-09-12	Barbatula barbatula	350.11	200	800	24.7085	46.7382	7	7	0
MU19019	Beica	2019-08-14	Barbatula barbatula	351.84	150	450	24.7102	46.7374	4	1	3
MU18069	Mures	2018-09-14	Barbatula barbatula	356.36	200	600	24.7111	46.7698	12	9	3
MU18068	Mures	2018-09-14	Barbatula barbatula	367.77	200	600	24.7345	46.802	2	0	2
MU19023	Mures	2019-09-03	Barbatula barbatula	371.37	200	800	24.7421	46.811	2	2	0
MU14019	Canalul Vetca	2014-05-23	Barbatula barbatula	331.4	30	90	24.7475	46.4914	1	1	0
MU19020	Lueriu	2019-08-15	Barbatula barbatula	378.61	130	400	24.7481	46.8269	23	12	11
MU19035	Mures	2019-09-12	Barbatula barbatula	382.44	200	800	24.7616	46.8404	6	4	2
MU18059	Tarnava (Tarnava Mare)	2018-09-11	Barbatula barbatula	341.68	150	450	24.7618	46.2283	5	3	2
MU19016	Idicel	2019-08-08	Barbatula barbatula	387.18	100	200	24.7662	46.8451	3	1	2
MU14018	Niraj	2014-05-23	Barbatula barbatula	337.29	110	330	24.7721	46.5179	1	1	0
MU19043	Mures	2019-09-16	Barbatula barbatula	398.57	300	1000	24.7778	46.877	4	3	1
MU14013	Hodosa	2014-05-22	Barbatula barbatula	400.66	100	100	24.8112	46.6115	3	3	0
MU14015	Gheghes (Vadas)	2014-05-23	Barbatula barbatula	343.91	80	240	24.8119	46.4396	10	10	0
MU19028	Mures	2019-09-09	Barbatula barbatula	412.61	250	1000	24.8189	46.9033	19	19	0
MU19052	Gurghiu	2019-10-29	Barbatula barbatula	401.16	150	450	24.8212	46.7807	19	19	0
MU19036	Mures	2019-09-12	Barbatula barbatula	426.39	200	800	24.832	46.9209	18	18	0
MU18060	Tarnava (Tarnava Mare)	2018-09-11	Barbatula barbatula	351.33	150	450	24.8335	46.2455	2	2	0
MU14011	Nirajul Mic	2014-05-22	Barbatula barbatula	362.6	110	220	24.8345	46.5429	18	17	1
MU19018	Pietris	2019-08-13	Barbatula barbatula	440.13	130	250	24.8399	46.932	27	26	1
MU14005	Niraj	2014-05-21	Barbatula barbatula	405.46	110	330	24.8405	46.6124	7	7	0
MU14119	Gheghes (Vadas)	2014-09-18	Barbatula barbatula	373.1	50	15	24.8507	46.4844	10	8	2
MU19014	Sebes (Maior)	2019-08-07	Barbatula barbatula	444.19	150	300	24.8576	46.9339	48	48	0
MU19053	Mures	2019-10-29	Barbatula barbatula	451.54	200	600	24.8701	46.9383	4	2	2
MU14014	Nirajul Mic	2014-05-22	Barbatula barbatula	372.88	100	300	24.8845	46.5598	130	110	20
MU14108	Tarnava Mica	2014-09-09	Barbatula barbatula	352.71	150	450	24.8872	46.4557	6	5	1
SO15002	Bargau	2015-07-04	Barbatula barbatula	699.62	150	350	24.8889	47.2146	12	9	3
MU14004	Calugareni	2014-05-21	Barbatula barbatula	457.32	100	50	24.8908	46.6235	4	4	0
SO19010	Somes	2019-11-27	Barbatula barbatula	643.19	150	150	24.9015	47.4531	1	1	0
MU14093	Mures	2014-09-07	Barbatula barbatula	467.87	200	600	24.9058	46.9526	11	9	2
MU14087	Ceia	2014-09-07	Barbatula barbatula	359.61	30	6	24.9121	46.4705	1	1	0
MU14096	Galaoaia	2014-09-08	Barbatula barbatula	543.2	100	300	24.9291	46.9771	25	25	0
MU18031	Tarnava (Tarnava Mare)	2018-08-15	Barbatula barbatula	367.54	150	450	24.9322	46.2485	5	0	5
SO15003	Bistrita	2015-07-05	Barbatula barbatula	800.79	150	20	24.9385	47.1657	1	NA	1
MU14107	Tarnava Mica	2014-09-09	Barbatula barbatula	368.58	100	300	24.9457	46.5068	23	21	2
MU14001	Niraj	2014-05-21	Barbatula barbatula	510.02	100	300	24.9457	46.6594	5	5	0
MU14006	Solocma	2014-05-21	Barbatula barbatula	375.12	110	110	24.9483	46.4928	25	20	5
MU18026	Scroafa	2018-08-15	Barbatula barbatula	370.34	100	300	24.9571	46.2464	9	5	4
MU14003	Hosu	2014-05-21	Barbatula barbatula	568.11	100	100	24.9727	46.653	12	12	0
MU14100	Mures	2014-09-08	Barbatula barbatula	514.97	250	750	24.9768	46.9754	13	12	1
MU18076	Tarnava (Tarnava Mare)	2018-10-16	Barbatula barbatula	376.15	150	450	24.9815	46.2622	13	9	4
MU14080	Rastolita	2014-09-06	Barbatula barbatula	595.07	100	100	24.988	46.9817	3	3	0
MU14002	Solocma	2014-05-21	Barbatula barbatula	431.58	110	110	24.9963	46.4877	30	0	30
MU14106	Tarnava Mica	2014-09-09	Barbatula barbatula	394.84	130	390	24.9975	46.5523	15	14	1
MU14012	Cusmed	2014-05-22	Barbatula barbatula	419.25	150	450	25.0008	46.4261	7	7	0
MU14066	Rastolita	2014-08-02	Barbatula barbatula	561.33	150	450	25.0019	46.983	25	25	0
MU14008	Sacadat	2014-05-22	Barbatula barbatula	564.79	100	50	25.0297	46.6456	6	5	1
MU14082	Rastolita	2014-09-06	Barbatula barbatula	623.81	150	450	25.0298	46.9953	14	14	0
MU18027	Tarnava (Tarnava Mare)	2018-08-15	Barbatula barbatula	386.87	150	450	25.0361	46.2799	15	4	11
MU18030	Tarnava (Tarnava Mare)	2018-08-15	Barbatula barbatula	390.39	150	450	25.0474	46.2845	3	0	3
MU14010	Sovata	2014-05-22	Barbatula barbatula	498.29	100	300	25.0614	46.6168	40	40	0
MU18022	Tarnava (Tarnava Mare)	2018-08-14	Barbatula barbatula	393.5	150	450	25.0619	46.2877	17	4	13
MU18025	Feernic	2018-08-14	Barbatula barbatula	394.42	100	300	25.0634	46.2886	3	0	3
MU18075	Tarnava (Tarnava Mare)	2018-10-16	Barbatula barbatula	395.07	150	450	25.0674	46.2866	5	0	5
MU14062	Mures	2014-08-02	Barbatula barbatula	557.32	250	750	25.068	46.9451	1	0	1
MU14117	Tarnava Mica	2014-09-18	Barbatula barbatula	446.22	100	300	25.0773	46.5699	60	50	10
MU14063	Jirca	2014-08-02	Barbatula barbatula	589.38	120	120	25.0793	46.9384	4	4	0
MU18024	Tarnava (Tarnava Mare)	2018-08-14	Barbatula barbatula	407.82	150	450	25.0953	46.2833	4	1	3
MU18010	Vereschit	2018-04-24	Barbatula barbatula	570.38	120	120	25.0991	46.2142	1	1	0
MU14049	Obcina Ferigelor	2014-07-31	Barbatula barbatula	633.42	70	70	25.102	46.9652	2	2	0
MU18009	Vereschit	2018-04-24	Barbatula barbatula	531.13	100	150	25.1077	46.205	11	9	2
MU14130	Iuhod	2014-11-03	Barbatula barbatula	515.82	110	330	25.1079	46.5826	4	4	0
OL21006B	Valea Felmer	2021-08-18	Barbatula barbatula	437.03	150	100	25.1094	45.8719	3	0	3
MU17014	Tarnava (Tarnava Mare)	2017-10-19	Barbatula barbatula	413.91	150	500	25.117	46.2698	6	6	0
MU14059	Ilva	2014-08-01	Barbatula barbatula	677.16	200	600	25.1176	46.9935	19	19	0
MU14065	Ilva	2014-08-02	Barbatula barbatula	611.42	200	600	25.1236	46.9619	43	43	0
MU14040	Mures	2014-07-30	Barbatula barbatula	600.83	400	1200	25.1316	46.9669	6	6	0
MU17016	Tarnava (Tarnava Mare)	2017-10-19	Barbatula barbatula	421.53	150	500	25.1396	46.2657	16	16	0
MU18003	Tarnava (Tarnava Mare)	2018-04-23	Barbatula barbatula	484.71	100	100	25.1462	46.3514	15	14	1
MU18008	Taietura	2018-04-23	Barbatula barbatula	438.35	150	250	25.1472	46.2668	19	17	2
MU17017	Tarnava (Tarnava Mare)	2017-10-19	Barbatula barbatula	426.92	150	600	25.1494	46.263	14	14	0
MU17015	Tarnava (Tarnava Mare)	2017-10-19	Barbatula barbatula	457.74	130	400	25.1682	46.2624	3	3	0
MU14042	Mures	2014-07-30	Barbatula barbatula	640.77	90	90	25.169	46.9663	45	44	1
MU18074	Tarnava (Tarnava Mare)	2018-10-16	Barbatula barbatula	432.18	150	450	25.181	46.2609	7	2	5
MU18023	Tarnava (Tarnava Mare)	2018-08-14	Barbatula barbatula	438.08	150	450	25.2051	46.2588	10	1	9
MU18073	Tarnava (Tarnava Mare)	2018-10-16	Barbatula barbatula	440.28	150	450	25.2127	46.2604	3	1	2
MU14095	Mures	2014-09-08	Barbatula barbatula	616.98	100	300	25.2128	46.9621	5	4	1
MU14044	Zebrac	2014-07-30	Barbatula barbatula	672.64	80	80	25.2231	46.9707	43	43	0
MU18077	Tarnava (Tarnava Mare)	2018-10-17	Barbatula barbatula	445.21	150	450	25.2314	46.2598	19	8	11
OL21007	Sinca	2021-08-18	Barbatula barbatula	548.24	150	200	25.2343	45.7376	5	5	0
MU14047	Mures	2014-07-31	Barbatula barbatula	628.66	220	660	25.2569	46.9514	12	8	4
MU18078	Tarnava (Tarnava Mare)	2018-10-17	Barbatula barbatula	451.15	150	450	25.2584	46.2615	19	7	12
MU14041	Mermezeu	2014-07-30	Barbatula barbatula	667.94	70	70	25.2624	46.955	15	15	0
MU18021	Tarnava (Tarnava Mare)	2018-08-14	Barbatula barbatula	454.46	150	600	25.2683	46.2643	13	5	8
MU17008	Tarnava (Tarnava Mare)	2017-10-02	Barbatula barbatula	455.36	150	450	25.2691	46.2688	23	19	4
MU18011	Tarnava (Tarnava Mare)	2018-05-08	Barbatula barbatula	459.73	150	450	25.2784	46.2811	3	3	0
MU18012	Tarnava (Tarnava Mare)	2018-05-08	Barbatula barbatula	460.27	130	280	25.28	46.2777	50	50	0
OL18004	Homorod (Homorodul Mare)	2018-09-06	Barbatula barbatula	453.6	100	250	25.2809	46.0515	6	2	4
MU17007	Tarnava (Tarnava Mare)	2017-10-02	Barbatula barbatula	469.26	150	450	25.2867	46.3011	3	3	0
MU17012	Tarnava (Tarnava Mare)	2017-10-04	Barbatula barbatula	492.42	150	450	25.3348	46.3367	8	7	1
MU21007	Tarnava (Tarnava Mare)	2021-10-20	Barbatula barbatula	602.11	100	100	25.3861	46.4458	1	0	1
MU21011	Tarnava (Tarnava Mare)	2021-10-20	Barbatula barbatula	590.32	100	100	25.3901	46.4495	1	1	0
MU21009	Tarnava (Tarnava Mare)	2021-10-20	Barbatula barbatula	583.83	100	150	25.3944	46.4523	3	3	0
OL20001	Olt	2020-09-23	Barbatula barbatula	464.15	150	450	25.5685	46.0323	1	1	0
MU09001	Mures	2009-07-18	Barbatula barbatula	755.12	60	150	25.5907	46.6366	20	NA	NA
OL18005	Olt	2018-09-06	Barbatula barbatula	490.83	200	1000	25.6625	45.7893	1	0	1
OL22001	Madarasul Mare	2022-10-21	Barbatula barbatula	722.4	100	300	25.7273	46.5006	4	4	0
OL21021	Madarasul Mare	2021-10-11	Barbatula barbatula	721.87	100	280	25.7275	46.5004	1	1	0
OL12003	Olt	2012-08-09	Barbatula barbatula	654.05	100	300	25.8054	46.3358	7	5	2
OL13001	Valea Merilor	2013-05-31	Barbatula barbatula	661.69	50	150	25.8427	46.2712	3	3	0
OL18001	Olt	2018-09-05	Barbatula barbatula	534.63	150	450	25.8456	45.9221	1	1	0
OL12001	Olt	2012-08-07	Barbatula barbatula	642.26	100	300	25.8688	46.257	80	20	60
OL12002	Olt	2012-08-08	Barbatula barbatula	638.01	100	300	25.8843	46.1822	16	11	5
OL18002	Raul Negru	2018-09-05	Barbatula barbatula	525.03	200	600	26.0223	45.8383	3	2	1
OL21016	RÃ¢ul Negru	2021-10-09	Barbatula barbatula	529.35	220	600	26.0652	45.8757	20	13	7
OL21015	RÃ¢ul Negru	2021-10-09	Barbatula barbatula	529.39	200	400	26.0733	45.8293	1	1	0
SI21020	Uz	2021-10-14	Barbatula barbatula	674.15	100	100	26.2431	46.3372	1	1	0
OL21017	RÃ¢ul Negru	2021-10-09	Barbatula barbatula	566.99	180	300	26.2561	46.0379	8	5	3
SI21013	Uz	2021-10-14	Barbatula barbatula	648.45	100	100	26.2655	46.3429	1	NA	0
SI21019	Uz	2021-10-14	Barbatula barbatula	596.61	100	150	26.2875	46.338	1	1	0
NC19003	Nera	2019-09-27	Barbus balcanicus	107.88	150	450	21.5655	44.8789	167	46	121
TB18005	Caras	2018-09-27	Barbus balcanicus	101.42	150	450	21.5813	45.1091	3	1	2
NC19002	Nera	2019-09-27	Barbus balcanicus	154.04	150	450	21.7301	44.897	160	61	99
TB19004	Caras	2019-10-25	Barbus balcanicus	132.55	150	450	21.732	45.1835	133	38	95
NC19005	Nera	2019-09-28	Barbus balcanicus	200.09	150	450	21.8656	44.8242	90	41	49
NC18001	Nera	2018-09-27	Barbus balcanicus	233.3	150	450	21.9876	44.9014	54	3	51
NC19004	Nera	2019-09-28	Barbus balcanicus	268.52	150	450	22.0795	44.9328	68	24	44
NC21003	Bela Reca	2021-06-29	Barbus balcanicus	206.74	150	500	22.3468	44.9358	192	56	136
NC22002	Bela Reca	2022-09-22	Barbus balcanicus	136.15	150	450	22.3892	44.8741	34	3	31
NC21002	Cerna	2021-06-29	Barbus balcanicus	87.02	250	1000	22.3951	44.781	100	34	66
NC22007	Cerna	2022-09-22	Barbus balcanicus	159.65	200	800	22.4183	44.8834	148	86	62
NC22008	Cerna	2022-09-23	Barbus balcanicus	195.36	150	450	22.4305	44.9027	48	35	13
NC19001	Cornereva	2019-06-06	Barbus balcanicus	599.51	150	450	22.442	45.0721	7	0	7
NC22013	Cerna	2022-09-22	Barbus balcanicus	198.19	150	450	22.4462	44.926	23	15	28
NC22003	Cerna	2022-10-13	Barbus balcanicus	252.18	150	550	22.4902	44.9712	27	0	27
NC21001	Cerna	2021-06-29	Barbus balcanicus	289.88	200	800	22.5154	44.9908	56	10	46
NC22005	Cerna	2022-10-12	Barbus balcanicus	294.45	150	700	22.5167	44.9916	16	2	14
NC22011	Valea Craiovei	2022-10-13	Barbus balcanicus	495.74	150	400	22.6544	45.1087	1	0	1
MU19046	Mures	2019-09-18	Barbus barbus	88.16	600	1500	20.8439	46.09	217	9	208
TB19003	Timis	2019-09-20	Barbus barbus	77.79	300	900	21.02	45.5157	22	14	8
MU17001	Mures	2017-09-12	Barbus barbus	99.97	500	1250	21.0485	46.1489	168	1	167
MU16001	Mures	2016-09-12	Barbus barbus	102.1	500	1250	21.2492	46.1489	146	3	143
TB19006	Barzava	2019-10-25	Barbus barbus	89.61	100	400	21.267	45.3634	2	1	1
TB18006	Timis	2018-10-10	Barbus barbus	89.83	200	600	21.2994	45.678	25	3	22
MU17002	Mures	2017-09-13	Barbus barbus	102.59	500	1250	21.3253	46.1602	296	0	296
TB19005	Bega	2019-10-25	Barbus barbus	93.79	200	800	21.3822	45.777	1	NA	NA
MU17003	Mures	2017-09-13	Barbus barbus	105.58	500	1250	21.3937	46.1294	331	2	329
TB18004	Barzava	2018-09-27	Barbus barbus	110.49	150	450	21.4542	45.4407	9	1	8
CR17003	Crisul Negru	2017-08-23	Barbus barbus	90.42	2000	1000	21.5041	46.6402	3	NA	NA
CR19003	Crisul Alb	2019-10-26	Barbus barbus	95.48	200	600	21.5341	46.4961	27	11	16
TB18005	Caras	2018-09-27	Barbus barbus	101.42	150	450	21.5813	45.1091	1	0	1
CR21005	Crisul Alb	2021-08-26	Barbus barbus	99.36	180	540	21.5935	46.4451	26	12	14
MU17005	Mures	2017-09-14	Barbus barbus	120.25	300	750	21.6641	46.087	199	4	195
CR21004	Crisul Negru	2021-08-26	Barbus barbus	96.13	150	750	21.6735	46.6639	141	34	107
MU17006	Mures	2017-09-15	Barbus barbus	118.11	300	750	21.6828	46.0882	134	1	133
NC19002	Nera	2019-09-27	Barbus barbus	154.04	150	450	21.7301	44.897	2	1	1
MU17004	Mures	2017-09-14	Barbus barbus	123.95	300	750	21.7306	46.1056	230	9	221
TB18001	Bega	2018-09-26	Barbus barbus	102.59	150	450	21.7316	45.7626	108	2	106
TB19004	Caras	2019-10-25	Barbus barbus	132.55	150	450	21.732	45.1835	1	1	0
CR18002	Crisul Repede	2018-08-09	Barbus barbus	98.99	200	1000	21.7567	47.0755	37	2	35
CR17006	Crisul Alb	2017-09-15	Barbus barbus	107.96	200	600	21.8032	46.4277	25	0	25
NC19005	Nera	2019-09-28	Barbus barbus	200.09	150	450	21.8656	44.8242	6	0	6
CR17002	Crisul Negru	2017-08-22	Barbus barbus	110.74	2000	1500	21.8878	46.7542	22	NA	NA
CR18003	Barcau	2018-08-09	Barbus barbus	103.27	150	600	21.9399	47.2375	5	2	3
NC18001	Nera	2018-09-27	Barbus barbus	233.3	150	450	21.9876	44.9014	3	0	3
CR17001	Crisul Negru	2017-08-21	Barbus barbus	119.43	1000	1500	21.9999	46.774	7	NA	NA
TB18007	Timis	2018-10-10	Barbus barbus	132.7	200	600	22.0122	45.648	13	0	13
MU19049	Mures	2019-09-19	Barbus barbus	142.24	250	750	22.0613	46.0333	79	0	79
CR17005	Crisul Alb	2017-09-15	Barbus barbus	127.03	200	600	22.079	46.3854	81	2	79
TB18003	Bega	2018-09-26	Barbus barbus	141.07	150	450	22.1313	45.8462	82	9	73
CR18011	Crisul Repede	2018-10-05	Barbus barbus	158.04	150	450	22.1359	47.0635	8	0	8
TB18002	Timis	2018-09-26	Barbus barbus	177.69	150	450	22.1844	45.4787	5	1	4
CR21002	Gyepes	2021-08-25	Barbus barbus	127.68	150	300	22.1942	47.2079	2	2	0
CR17013	Barcau	2017-09-17	Barbus barbus	117.66	150	500	22.1988	47.2757	1	1	0
CR17004	Crisul Negru	2017-08-24	Barbus barbus	161.7	150	500	22.253	46.6796	15	2	13
CR18006	Crisul Negru	2018-10-04	Barbus barbus	175.11	150	450	22.3123	46.6662	2	2	0
CR18007	Crisul Negru	2018-10-04	Barbus barbus	179.13	150	450	22.3393	46.6639	1	0	1
CR21001	Bistra	2021-08-25	Barbus barbus	139.02	150	450	22.3418	47.2873	19	3	16
CR18008	Crisul Negru	2018-10-04	Barbus barbus	186.67	150	450	22.3624	46.6465	22	7	15
CR16002	Crisul Negru	2016-09-06	Barbus barbus	196.1	150	450	22.3784	46.6235	9	9	0
NC21002	Cerna	2021-06-29	Barbus barbus	87.02	250	1000	22.3951	44.781	1	1	0
CR17014	Barcau	2017-09-17	Barbus barbus	212.7	150	450	22.5287	47.2177	58	10	48
CR16001	Crisul Alb	2016-09-06	Barbus barbus	206.18	150	450	22.5358	46.2792	16	14	2
MU19048	Mures	2019-09-19	Barbus barbus	166.69	250	750	22.5592	45.9289	77	0	77
NC22004	Cerna	2022-10-12	Barbus barbus	346.91	150	600	22.5633	45.0297	42	5	37
CR16003	Crisul Repede	2016-09-06	Barbus barbus	356.91	160	500	22.6637	46.9331	17	15	2
CR17016	Barcau	2017-10-13	Barbus barbus	205.08	150	450	22.6908	47.209	16	0	16
CR17015	Barcau	2017-10-13	Barbus barbus	210.89	150	450	22.7066	47.1992	11	1	10
CR17017	Barcau	2017-10-13	Barbus barbus	212.66	150	450	22.7132	47.1887	16	0	16
SO18006	Krasna	2018-08-08	Barbus barbus	124.13	150	450	22.7138	47.6046	2	0	2
CR18010	Crisul Repede	2018-10-05	Barbus barbus	413.98	150	450	22.745	46.9553	12	1	11
SO18004	Krasna	2018-08-08	Barbus barbus	162.91	150	300	22.7991	47.3673	6	1	5
SO17007	Somes	2017-10-12	Barbus barbus	118.7	250	1000	22.8037	47.7968	29	0	29
SO17006	Somes	2017-10-12	Barbus barbus	120.72	250	1000	22.8581	47.7901	147	4	143
SO17005	Somes	2017-10-12	Barbus barbus	122.24	300	1500	22.9129	47.7848	140	3	137
MU18071	Strei	2018-09-28	Barbus barbus	210.08	150	450	23.0153	45.7861	1	0	1
MU19047	Mures	2019-09-19	Barbus barbus	190.07	200	600	23.0942	45.8425	83	0	83
SO19009	Somes	2019-09-17	Barbus barbus	132.31	200	600	23.221	47.7309	153	5	148
SO19008	Somes	2019-09-17	Barbus barbus	172.47	250	750	23.2881	47.3428	162	0	162
SO19007	Somes	2019-09-17	Barbus barbus	166.45	250	750	23.326	47.4359	195	19	176
MU18048	Mures	2018-08-29	Barbus barbus	205.04	200	400	23.3654	45.9524	9	0	9
SO21026	Somes	2021-09-14	Barbus barbus	149.4	500	500	23.3776	47.6004	91	0	91
SO21017	Lapus	2021-08-27	Barbus barbus	148.56	250	450	23.4127	47.6475	24	2	22
SO21024	Lapus	2021-09-14	Barbus barbus	216.19	170	400	23.5633	47.4638	18	1	17
SO21025	Lapus	2021-09-14	Barbus barbus	169.48	150	450	23.5751	47.5848	60	10	50
SO19006	Somes	2019-09-16	Barbus barbus	203.51	300	900	23.5848	47.344	87	0	87
TI18004	Tisa	2018-09-20	Barbus barbus	222.44	200	600	23.6457	47.9917	5	1	4
MU19051	Mures	2019-10-24	Barbus barbus	220.53	250	750	23.6741	46.1245	4	0	4
MU18079	Mures	2018-10-28	Barbus barbus	225.19	200	600	23.7108	46.1956	8	0	8
MU18044	Mures	2018-08-24	Barbus barbus	242.19	200	600	23.7109	46.3461	4	0	4
MU18054	Mures	2018-08-31	Barbus barbus	242.64	200	600	23.7158	46.3536	12	2	10
MU18051	Mures	2018-08-31	Barbus barbus	244.3	200	600	23.7268	46.3598	38	4	34
MU18052	Aries (Ariesul Mare)	2018-08-31	Barbus barbus	329.12	200	600	23.7339	46.5448	24	1	23
MU18039	Mures	2018-08-23	Barbus barbus	244.66	200	200	23.7413	46.3622	4	1	3
MU18045	Mures	2018-08-24	Barbus barbus	243.91	200	600	23.7419	46.3379	26	6	20
MU18043	Aiudul de Sus	2018-08-24	Barbus barbus	240.32	100	300	23.7456	46.3191	11	0	11
MU18042	Mures	2018-08-24	Barbus barbus	238.62	100	300	23.7475	46.3185	1	0	1
MU18040	Mures	2018-08-23	Barbus barbus	245.66	200	600	23.7635	46.3656	15	2	13
MU18053	Mures	2018-08-31	Barbus barbus	246.83	200	600	23.7733	46.3647	44	4	40
MU18037	Mures	2018-08-23	Barbus barbus	248.65	200	600	23.7961	46.3746	17	0	17
MU18047	Tarnava (Tarnava Mare)	2018-08-28	Barbus barbus	230.68	150	450	23.8007	46.1726	15	3	12
MU18041	Mures	2018-08-23	Barbus barbus	252.52	200	600	23.8086	46.3842	2	0	2
SO19005	Somes	2019-09-16	Barbus barbus	223.22	200	600	23.811	47.1884	72	21	51
TI18007	Tisa	2018-09-20	Barbus barbus	256.51	200	600	23.8476	47.9399	23	0	23
MU18032	Mures	2018-08-22	Barbus barbus	254.68	200	600	23.887	46.3987	49	4	45
TI18006	Iza	2018-09-20	Barbus barbus	272.06	130	390	23.91	47.8995	123	33	90
SO14003	Somesul Mic (Somesul Cald)	2014-08-26	Barbus barbus	232.56	100	200	23.9128	47.1267	7	0	7
MU18033	Mures	2018-08-22	Barbus barbus	256.79	200	600	23.9279	46.4149	23	1	22
MU18034	Aries (Ariesul Mare)	2018-08-22	Barbus barbus	276.42	150	450	23.9452	46.4841	1	0	1
MU18020	Mures	2018-07-30	Barbus barbus	259.46	150	400	23.9523	46.425	19	5	14
SO22036	Somesul Mare	2022-10-12	Barbus barbus	233.54	1500	800	23.9778	47.1675	1	NA	1
MU18035	Aries (Ariesul Mare)	2018-08-22	Barbus barbus	265.43	150	450	23.9795	46.4495	27	2	25
MU18036	Aries (Ariesul Mare)	2018-08-22	Barbus barbus	262.7	150	450	23.9827	46.4404	34	1	33
MU18046	Tarnava Mica	2018-08-28	Barbus barbus	251.52	150	250	23.9846	46.2264	11	5	6
SO22026	Somesul Mare	2022-06-07	Barbus barbus	235.54	150	30	24.002	47.1723	21	NA	21
SO19004	Somes	2019-09-16	Barbus barbus	237.54	250	750	24.0211	47.1725	128	16	112
SO22051	Somesul Mare	2022-06-22	Barbus barbus	237.54	150	450	24.0449	47.1758	55	4	51
SO22027	Ilisua	2022-08-03	Barbus barbus	241.43	130	250	24.0815	47.1858	14	NA	14
MU18058	Tarnava (Tarnava Mare)	2018-09-08	Barbus barbus	263.97	150	450	24.0832	46.0838	81	13	68
SO22043	Somesul Mare	2022-07-12	Barbus barbus	242.23	200	600	24.1044	47.1841	102	27	75
SO22004	Somesul Mare	2022-08-03	Barbus barbus	246.53	130	400	24.138	47.175	8	4	4
TI18001	Tisa	2018-09-19	Barbus barbus	330.15	250	750	24.1461	47.9134	22	7	15
MU19032	Mures	2019-09-11	Barbus barbus	272.97	200	200	24.1623	46.4759	42	1	41
MU19030	Mures	2019-09-11	Barbus barbus	273.29	360	250	24.1662	46.4775	15	0	15
MU19039	Mures	2019-09-13	Barbus barbus	273.23	600	600	24.1854	46.4707	20	1	19
TI18002	Tisa	2018-09-19	Barbus barbus	358.28	150	450	24.2072	47.7388	18	0	18
SO22030	Somesul Mare	2022-07-12	Barbus barbus	254.78	200	300	24.2157	47.1951	1	NA	1
SO22009	Sieu	2022-06-22	Barbus barbus	254.56	150	400	24.217	47.1946	5	2	3
MU19042	Mures	2019-09-13	Barbus barbus	274.19	170	170	24.2228	46.4609	3	0	3
TI18003	Viseu (Borsa)	2018-09-19	Barbus barbus	376.45	250	750	24.2249	47.829	3	0	3
SO22028	Somesul Mare	2022-07-22	Barbus barbus	260.34	250	500	24.2334	47.21	9	6	3
MU18063	Tarnava Mica	2018-09-12	Barbus barbus	279.09	150	450	24.2451	46.3134	23	6	17
SO22040	Somesul Mare	2022-07-12	Barbus barbus	260.56	170	500	24.2559	47.1905	14	1	13
SO22032	Somesul Mare	2022-08-05	Barbus barbus	271.58	150	400	24.2651	47.2357	1	NA	1
OL18007	Cibin	2018-09-07	Barbus barbus	376.56	150	600	24.2652	45.6975	3	1	2
SO22033		2022-10-13	Barbus barbus	277.17	120	250	24.2709	47.2433	14	NA	14
SO22015	Sieu	2022-07-22	Barbus barbus	268.79	175	500	24.2878	47.1772	15	14	1
MU18056	Tarnava (Tarnava Mare)	2018-09-08	Barbus barbus	286.8	150	450	24.2955	46.1313	31	12	19
SO22023	Sieu	2022-06-22	Barbus barbus	280.55	200	500	24.297	47.1183	4	3	1
SO10001	Sieu	2010-08-12	Barbus barbus	275.81	50	200	24.3	47.1444	35	NA	NA
SO22021	Sieu	2022-07-21	Barbus barbus	275.84	250	500	24.3025	47.1517	5	5	NA
MU19021	Mures	2019-08-21	Barbus barbus	277.69	400	300	24.3054	46.4572	7	2	5
MU19045	Mures	2019-09-17	Barbus barbus	280.18	400	300	24.3297	46.4557	16	2	14
MU14112	Tarnava Mica	2014-09-17	Barbus barbus	287.78	110	330	24.3315	46.344	8	5	3
MU18064	Tarnava Mica	2018-09-12	Barbus barbus	284.49	150	450	24.3323	46.3441	16	0	16
MU19027	Mures	2019-09-06	Barbus barbus	280.69	300	300	24.3348	46.463	3	2	1
SO22037	Somesul Mare	2022-08-04	Barbus barbus	297.28	190	450	24.3367	47.2931	7	6	1
SO22017	Sieu	2022-06-24	Barbus barbus	289.56	150	275	24.3376	47.0966	1	1	NA
MU18055	Tarnava (Tarnava Mare)	2018-09-08	Barbus barbus	290.96	150	450	24.3426	46.1629	37	17	20
OL18008	Hartibaciu	2018-09-07	Barbus barbus	398.67	150	450	24.3476	45.7972	3	0	3
MU19026	Mures	2019-09-05	Barbus barbus	282.52	300	300	24.3497	46.4674	11	0	11
OL21011	Cornatel	2021-08-20	Barbus barbus	399.27	150	200	24.3502	45.7994	1	0	1
SO22006	Somesul Mare	2022-08-05	Barbus barbus	299.74	150	200	24.351	47.3004	2	2	NA
MU19025	Mures	2019-09-04	Barbus barbus	283.53	500	500	24.37	46.4787	8	8	0
SO17002	Somes	2017-09-08	Barbus barbus	310.61	150	600	24.3771	47.2924	7	3	4
MU19024	Mures	2019-09-03	Barbus barbus	283.62	150	150	24.385	46.4795	21	6	15
SO22010	Sieu	2022-07-22	Barbus barbus	304.72	150	350	24.391	47.0732	1	1	NA
MU19044	Mures	2019-09-17	Barbus barbus	283.69	150	150	24.3982	46.4851	9	5	4
SO22020	Somesul Mare	2022-06-08	Barbus barbus	315.65	170	350	24.3984	47.2824	3	3	NA
MU19029	Mures	2019-09-10	Barbus barbus	284.44	150	150	24.4002	46.4856	16	4	12
SO17001	Somes	2017-09-08	Barbus barbus	319.65	150	600	24.4109	47.2799	3	0	3
MU18057	Tarnava (Tarnava Mare)	2018-09-08	Barbus barbus	298.63	150	450	24.4251	46.177	1	0	1
MU19037	Niraj	2019-09-13	Barbus barbus	286.14	100	450	24.4265	46.4812	36	20	16
MU19040	Mures	2019-09-13	Barbus barbus	286.85	200	600	24.4266	46.4812	86	4	82
SO22011	Bistrita	2022-08-04	Barbus barbus	314.84	160	450	24.4297	47.0608	2	2	NA
MU14118	Niraj	2014-09-18	Barbus barbus	290.23	100	300	24.4298	46.4777	11	2	9
MU14114	Tarnava Mica	2014-09-17	Barbus barbus	297.44	70	210	24.4299	46.3684	1	1	0
SO18008	Bistrita	2018-09-18	Barbus barbus	321.02	150	450	24.4314	47.0756	1	1	0
SO17003	Somes	2017-09-08	Barbus barbus	328.66	150	600	24.4414	47.2818	1	1	0
MU18070	Mures	2018-09-18	Barbus barbus	287.56	200	600	24.4541	46.4968	90	2	88
MU14104	Tarnava Mica	2014-09-09	Barbus barbus	300.45	100	300	24.4565	46.3818	1	1	0
SO22001	Budac	2022-06-24	Barbus barbus	322.9	190	500	24.4607	47.0539	1	1	NA
MU19038	Mures	2019-09-13	Barbus barbus	288.21	200	800	24.4722	46.5059	71	1	70
SO22012	Budac	2022-06-24	Barbus barbus	343.05	150	300	24.515	47.0752	1	NA	1
MU14111	Tarnava Mica	2014-09-17	Barbus barbus	307.01	100	300	24.5391	46.3969	1	0	1
MU18066	Mures	2018-09-13	Barbus barbus	306.12	200	600	24.5625	46.5595	14	1	13
SO17004	Somes	2017-09-08	Barbus barbus	368.76	150	600	24.5776	47.2782	1	1	0
MU18065	Mures	2018-09-13	Barbus barbus	311.69	200	600	24.5923	46.5939	78	6	72
MU19034	Mures	2019-09-12	Barbus barbus	334.88	200	600	24.6455	46.6912	44	5	39
MU19013	Mures	2019-08-06	Barbus barbus	336.97	200	600	24.6539	46.6996	9	0	9
MU14110	Tarnava Mica	2014-09-17	Barbus barbus	322.9	100	300	24.7003	46.4015	12	4	8
MU18067	Mures	2018-09-14	Barbus barbus	350.63	200	600	24.7084	46.7394	56	29	27
MU19033	Mures	2019-09-12	Barbus barbus	350.11	200	800	24.7085	46.7382	18	9	9
MU18069	Mures	2018-09-14	Barbus barbus	356.36	200	600	24.7111	46.7698	9	3	6
MU18068	Mures	2018-09-14	Barbus barbus	367.77	200	600	24.7345	46.802	25	11	14
MU19023	Mures	2019-09-03	Barbus barbus	371.37	200	800	24.7421	46.811	3	2	1
MU14017	Niraj	2014-05-23	Barbus barbus	332.19	140	420	24.7475	46.4965	8	3	5
MU19035	Mures	2019-09-12	Barbus barbus	382.44	200	800	24.7616	46.8404	2	1	1
MU18059	Tarnava (Tarnava Mare)	2018-09-11	Barbus barbus	341.68	150	450	24.7618	46.2283	36	15	21
MU14018	Niraj	2014-05-23	Barbus barbus	337.29	110	330	24.7721	46.5179	3	0	3
MU19043	Mures	2019-09-16	Barbus barbus	398.57	300	1000	24.7778	46.877	4	4	0
MU14105	Tarnava Mica	2014-09-09	Barbus barbus	335.4	110	330	24.7778	46.4168	2	1	1
MU18061	Tarnava (Tarnava Mare)	2018-09-11	Barbus barbus	348.97	150	450	24.7925	46.2233	20	1	19
MU19028	Mures	2019-09-09	Barbus barbus	412.61	250	1000	24.8189	46.9033	15	13	2
MU19036	Mures	2019-09-12	Barbus barbus	426.39	200	800	24.832	46.9209	1	0	1
MU18060	Tarnava (Tarnava Mare)	2018-09-11	Barbus barbus	351.33	150	450	24.8335	46.2455	101	43	58
MU14108	Tarnava Mica	2014-09-09	Barbus barbus	352.71	150	450	24.8872	46.4557	3	2	1
MU18031	Tarnava (Tarnava Mare)	2018-08-15	Barbus barbus	367.54	150	450	24.9322	46.2485	7	2	5
MU14100	Mures	2014-09-08	Barbus barbus	514.97	250	750	24.9768	46.9754	1	1	0
MU18076	Tarnava (Tarnava Mare)	2018-10-16	Barbus barbus	376.15	150	450	24.9815	46.2622	39	12	27
MU14106	Tarnava Mica	2014-09-09	Barbus barbus	394.84	130	390	24.9975	46.5523	1	1	0
MU18028	Tarnava (Tarnava Mare)	2018-08-15	Barbus barbus	380.52	150	450	25.0004	46.2727	10	8	2
OL20003	Olt	2020-09-23	Barbus barbus	422.15	200	600	25.0139	45.8415	35	0	35
MU18027	Tarnava (Tarnava Mare)	2018-08-15	Barbus barbus	386.87	150	450	25.0361	46.2799	5	5	0
MU18030	Tarnava (Tarnava Mare)	2018-08-15	Barbus barbus	390.39	150	450	25.0474	46.2845	7	5	2
MU18022	Tarnava (Tarnava Mare)	2018-08-14	Barbus barbus	393.5	150	450	25.0619	46.2877	4	3	1
MU18025	Feernic	2018-08-14	Barbus barbus	394.42	100	300	25.0634	46.2886	2	0	2
MU18075	Tarnava (Tarnava Mare)	2018-10-16	Barbus barbus	395.07	150	450	25.0674	46.2866	8	0	8
MU18024	Tarnava (Tarnava Mare)	2018-08-14	Barbus barbus	407.82	150	450	25.0953	46.2833	5	3	2
MU18074	Tarnava (Tarnava Mare)	2018-10-16	Barbus barbus	432.18	150	450	25.181	46.2609	2	2	0
OL20002	Olt	2020-09-23	Barbus barbus	436.61	200	600	25.2045	45.8992	25	0	25
MU18073	Tarnava (Tarnava Mare)	2018-10-16	Barbus barbus	440.28	150	450	25.2127	46.2604	44	37	7
MU14047	Mures	2014-07-31	Barbus barbus	628.66	220	660	25.2569	46.9514	1	0	1
MU18078	Tarnava (Tarnava Mare)	2018-10-17	Barbus barbus	451.15	150	450	25.2584	46.2615	1	1	0
MU18021	Tarnava (Tarnava Mare)	2018-08-14	Barbus barbus	454.46	150	600	25.2683	46.2643	1	1	0
MU17008	Tarnava (Tarnava Mare)	2017-10-02	Barbus barbus	455.36	150	450	25.2691	46.2688	2	2	0
OL18004	Homorod (Homorodul Mare)	2018-09-06	Barbus barbus	453.6	100	250	25.2809	46.0515	3	1	2
MU17007	Tarnava (Tarnava Mare)	2017-10-02	Barbus barbus	469.26	150	450	25.2867	46.3011	2	2	0
OL20001	Olt	2020-09-23	Barbus barbus	464.15	150	450	25.5685	46.0323	8	0	8
OL18005	Olt	2018-09-06	Barbus barbus	490.83	200	1000	25.6625	45.7893	7	0	7
OL18003	Raul Negru	2018-09-05	Barbus barbus	502.53	200	600	25.7932	45.7623	25	12	13
OL18001	Olt	2018-09-05	Barbus barbus	534.63	150	450	25.8456	45.9221	7	0	7
OL18002	Raul Negru	2018-09-05	Barbus barbus	525.03	200	600	26.0223	45.8383	5	1	4
CR18002	Crisul Repede	2018-08-09	Barbus biharicus	98.99	200	1000	21.7567	47.0755	1	0	1
CR17002	Crisul Negru	2017-08-22	Barbus biharicus	110.74	2000	1500	21.8878	46.7542	1	NA	NA
CR17001	Crisul Negru	2017-08-21	Barbus biharicus	119.43	1000	1500	21.9999	46.774	1	NA	NA
CR17005	Crisul Alb	2017-09-15	Barbus biharicus	127.03	200	600	22.079	46.3854	88	22	66
CR18011	Crisul Repede	2018-10-05	Barbus biharicus	158.04	150	450	22.1359	47.0635	54	16	38
CR17004	Crisul Negru	2017-08-24	Barbus biharicus	161.7	150	500	22.253	46.6796	17	4	13
CR18006	Crisul Negru	2018-10-04	Barbus biharicus	175.11	150	450	22.3123	46.6662	66	42	24
CR18007	Crisul Negru	2018-10-04	Barbus biharicus	179.13	150	450	22.3393	46.6639	21	3	18
CR18008	Crisul Negru	2018-10-04	Barbus biharicus	186.67	150	450	22.3624	46.6465	104	44	60
CR16002	Crisul Negru	2016-09-06	Barbus biharicus	196.1	150	450	22.3784	46.6235	140	80	60
CR18009	Crisul Repede	2018-10-05	Barbus biharicus	256.2	150	450	22.4975	47.021	255	48	207
CR21010	Crisul Pietros	2021-10-07	Barbus biharicus	266.05	170	40	22.5015	46.6127	225	47	178
CR21011	Crisul Baita	2021-10-07	Barbus biharicus	328.19	150	450	22.5243	46.5111	209	0	209
CR16001	Crisul Alb	2016-09-06	Barbus biharicus	206.18	150	450	22.5358	46.2792	145	110	35
CR21008	Sighisel	2021-10-04	Barbus biharicus	333.62	150	250	22.5359	46.5181	36	11	25
CR21012	Crisul Baita	2021-10-07	Barbus biharicus	375.5	150	450	22.5508	46.4941	38	17	21
CR21015	Sighisel	2021-10-04	Barbus biharicus	375.45	150	450	22.5555	46.5244	146	54	92
CR19005	Crisul Negru	2019-11-28	Barbus biharicus	451.44	100	200	22.5591	46.4368	1	0	1
CR21009	Crisul Pietros	2021-10-06	Barbus biharicus	356.15	200	600	22.5776	46.5885	10	7	3
CR21014	Aleu (Valea Mare cap)	2021-10-06	Barbus biharicus	405.09	150	600	22.5812	46.6027	10	0	10
CR16003	Crisul Repede	2016-09-06	Barbus biharicus	356.91	160	500	22.6637	46.9331	42	35	7
CR18010	Crisul Repede	2018-10-05	Barbus biharicus	413.98	150	450	22.745	46.9553	130	39	91
CR19004	Crisul Repede	2019-11-28	Barbus biharicus	467.63	100	100	22.8465	46.9324	6	0	6
SO18006	Krasna	2018-08-08	Barbus carpathicus	124.13	150	450	22.7138	47.6046	2	1	1
SO18004	Krasna	2018-08-08	Barbus carpathicus	162.91	150	300	22.7991	47.3673	64	14	50
SO18001	Somesul Mic (Somesul Cald)	2018-07-05	Barbus carpathicus	1014.17	300	1000	22.8352	46.6419	1	1	0
SO21018	Crasna	2021-09-08	Barbus carpathicus	259.39	150	350	22.8817	47.1397	283	12	271
SO21020		2021-09-08	Barbus carpathicus	316.56	150	150	22.8837	47.0838	176	9	167
SO18005	Krasna	2018-08-08	Barbus carpathicus	216.68	150	350	22.8918	47.2242	14	14	0
SO21014	Belis	2021-07-30	Barbus carpathicus	1030.21	150	450	22.915	46.5991	5	5	NA
SO21027	Belis	2021-07-30	Barbus carpathicus	1006.36	160	450	22.9587	46.6172	7	6	1
TI19007	Tur	2019-10-30	Barbus carpathicus	129.33	150	450	23.0948	47.9315	1	0	1
TI19001	Tur	2019-10-14	Barbus carpathicus	132.09	150	600	23.1915	47.9175	15	0	15
TI18008	Talna	2018-10-18	Barbus carpathicus	135.71	150	450	23.2225	47.8955	17	9	8
TI19004	Talna	2019-10-14	Barbus carpathicus	140.44	150	600	23.2607	47.8605	33	7	26
SO19008	Somes	2019-09-17	Barbus carpathicus	172.47	250	750	23.2881	47.3428	2	0	2
TI18009	Tur	2018-10-18	Barbus carpathicus	144.13	150	450	23.3231	47.8895	2	0	2
TI19003	Tur	2019-10-14	Barbus carpathicus	144.94	150	450	23.3232	47.8836	5	0	5
TI12001	Talna	2012-09-05	Barbus carpathicus	153.12	100	200	23.329	47.8361	150	30	120
SO21013	Somesul Rece	2021-07-28	Barbus carpathicus	472.81	180	600	23.3352	46.7088	3	1	2
SO21012	Somesul Rece	2021-07-28	Barbus carpathicus	418.93	180	550	23.3577	46.7353	35	13	22
SO21021	Nadas	2021-09-10	Barbus carpathicus	392.99	200	500	23.3954	46.8118	1	0	1
SO21022	Nadas	2021-09-10	Barbus carpathicus	362.46	200	400	23.4983	46.7981	35	8	27
SO18010	Somesul Mic (Somesul Cald)	2018-10-11	Barbus carpathicus	361.42	200	600	23.5078	46.7558	21	15	6
SO21024	Lapus	2021-09-14	Barbus carpathicus	216.19	170	400	23.5633	47.4638	116	35	81
SO21025	Lapus	2021-09-14	Barbus carpathicus	169.48	150	450	23.5751	47.5848	8	6	2
SO19006	Somes	2019-09-16	Barbus carpathicus	203.51	300	900	23.5848	47.344	6	0	6
SO18011	Somesul Mic (Somesul Cald)	2018-10-12	Barbus carpathicus	333.23	200	600	23.5957	46.7846	84	31	53
SO18002	Nadas	2018-07-26	Barbus carpathicus	328.68	100	200	23.5996	46.7898	35	3	32
TI18004	Tisa	2018-09-20	Barbus carpathicus	222.44	200	600	23.6457	47.9917	33	7	26
TI21005	Sapanta	2021-09-15	Barbus carpathicus	296.91	150	450	23.7015	47.9545	28	15	13
SO18009	Somesul Mic (Somesul Cald)	2018-10-11	Barbus carpathicus	305.76	200	600	23.7062	46.7871	2	0	2
SO19005	Somes	2019-09-16	Barbus carpathicus	223.22	200	600	23.811	47.1884	10	2	8
SO21023	Somesul Mic	2021-09-10	Barbus carpathicus	273.7	150	250	23.8125	46.9216	14	12	2
TI18007	Tisa	2018-09-20	Barbus carpathicus	256.51	200	600	23.8476	47.9399	44	10	34
TI18005	Mara	2018-09-20	Barbus carpathicus	356.15	100	250	23.9069	47.7946	153	72	81
TI18006	Iza	2018-09-20	Barbus carpathicus	272.06	130	390	23.91	47.8995	176	53	123
SO14003	Somesul Mic (Somesul Cald)	2014-08-26	Barbus carpathicus	232.56	100	200	23.9128	47.1267	60	40	20
SO14006	Somesul Mic (Somesul Cald)	2014-09-19	Barbus carpathicus	244.78	70	150	23.9192	47.0644	22	22	0
SO14004	Somesul Mic (Somesul Cald)	2014-09-10	Barbus carpathicus	239.35	100	250	23.9209	47.1012	55	40	15
SO14005	Somesul Mic (Somesul Cald)	2014-09-19	Barbus carpathicus	243.07	80	160	23.9324	47.0742	30	25	5
SO22026	Somesul Mare	2022-06-07	Barbus carpathicus	235.54	150	30	24.002	47.1723	1	NA	1
SO22024		2022-08-03	Barbus carpathicus	240.58	150	400	24.0195	47.1776	97	26	71
SO19004	Somes	2019-09-16	Barbus carpathicus	237.54	250	750	24.0211	47.1725	3	2	1
SO22025	Somesul Mare	2022-08-05	Barbus carpathicus	237.54	70	200	24.0216	47.1717	5	NA	5
SO22051	Somesul Mare	2022-06-22	Barbus carpathicus	237.54	150	450	24.0449	47.1758	19	3	16
SO22027	Ilisua	2022-08-03	Barbus carpathicus	241.43	130	250	24.0815	47.1858	41	7	34
SO22043	Somesul Mare	2022-07-12	Barbus carpathicus	242.23	200	600	24.1044	47.1841	39	6	33
SO22004	Somesul Mare	2022-08-03	Barbus carpathicus	246.53	130	400	24.138	47.175	87	11	76
TI18001	Tisa	2018-09-19	Barbus carpathicus	330.15	250	750	24.1461	47.9134	89	31	58
TI21006	Bistra	2021-09-15	Barbus carpathicus	401.64	150	300	24.2066	47.8683	7	3	4
TI18002	Tisa	2018-09-19	Barbus carpathicus	358.28	150	450	24.2072	47.7388	301	108	193
SO22048	Somesul Mare	2022-07-12	Barbus carpathicus	255.49	150	100	24.2111	47.1918	2	NA	2
TI09001	Bistra	2009-09-03	Barbus carpathicus	408.81	50	150	24.2124	47.8711	15	NA	NA
SO22030	Somesul Mare	2022-07-12	Barbus carpathicus	254.78	200	300	24.2157	47.1951	5	NA	5
SO22009	Sieu	2022-06-22	Barbus carpathicus	254.56	150	400	24.217	47.1946	1	1	NA
TI18003	Viseu (Borsa)	2018-09-19	Barbus carpathicus	376.45	250	750	24.2249	47.829	17	4	13
SO22028	Somesul Mare	2022-07-22	Barbus carpathicus	260.34	250	500	24.2334	47.21	53	23	30
TI21008	Frumuseaua (Crasna)	2021-09-15	Barbus carpathicus	411.01	150	300	24.2364	47.837	9	5	4
SO22040	Somesul Mare	2022-07-12	Barbus carpathicus	260.56	170	500	24.2559	47.1905	9	7	2
SO22018	Somesul Mare	2022-07-21	Barbus carpathicus	266.58	280	500	24.2598	47.2227	55	16	39
SO22032	Somesul Mare	2022-08-05	Barbus carpathicus	271.58	150	400	24.2651	47.2357	90	29	61
SO22033		2022-10-13	Barbus carpathicus	277.17	120	250	24.2709	47.2433	4	NA	4
SO22022	Somesul Mare	2022-07-21	Barbus carpathicus	280.42	250	500	24.2843	47.256	59	31	28
SO22015	Sieu	2022-07-22	Barbus carpathicus	268.79	175	500	24.2878	47.1772	19	5	14
SO22023	Sieu	2022-06-22	Barbus carpathicus	280.55	200	500	24.297	47.1183	3	2	1
SO10001	Sieu	2010-08-12	Barbus carpathicus	275.81	50	200	24.3	47.1444	1	NA	NA
SO22021	Sieu	2022-07-21	Barbus carpathicus	275.84	250	500	24.3025	47.1517	6	1	5
SO22035	Somesul Mare	2022-06-23	Barbus carpathicus	286.63	128	400	24.3036	47.2659	13	11	2
SO22003	Dipsa	2022-06-07	Barbus carpathicus	287.77	150	450	24.3108	47.094	1	1	NA
SO22008	Dipsa	2022-07-21	Barbus carpathicus	292.02	170	400	24.3153	47.0794	9	9	NA
SO22007	Dipsa	2022-06-07	Barbus carpathicus	292.87	150	300	24.317	47.071	2	2	NA
SO22046	Somesul Mare	2022-06-23	Barbus carpathicus	295.42	150	450	24.3299	47.2883	83	31	52
SO22037	Somesul Mare	2022-08-04	Barbus carpathicus	297.28	190	450	24.3367	47.2931	111	49	62
SO22017	Sieu	2022-06-24	Barbus carpathicus	289.56	150	275	24.3376	47.0966	17	17	NA
TI21011	Ruscova	2021-09-16	Barbus carpathicus	469.84	250	500	24.3408	47.8287	40	22	18
SO22050	Salauta	2022-06-07	Barbus carpathicus	303.26	100	300	24.3506	47.3023	30	18	12
SO22006	Somesul Mare	2022-08-05	Barbus carpathicus	299.74	150	200	24.351	47.3004	115	70	45
SO18007	Sieu	2018-09-18	Barbus carpathicus	295.49	150	450	24.3651	47.0865	27	18	9
SO17002	Somes	2017-09-08	Barbus carpathicus	310.61	150	600	24.3771	47.2924	210	100	110
SO22010	Sieu	2022-07-22	Barbus carpathicus	304.72	150	350	24.391	47.0732	23	20	3
SO22020	Somesul Mare	2022-06-08	Barbus carpathicus	315.65	170	350	24.3984	47.2824	43	14	29
SO17001	Somes	2017-09-08	Barbus carpathicus	319.65	150	600	24.4109	47.2799	147	37	110
SO22011	Bistrita	2022-08-04	Barbus carpathicus	314.84	160	450	24.4297	47.0608	14	9	5
SO18008	Bistrita	2018-09-18	Barbus carpathicus	321.02	150	450	24.4314	47.0756	34	31	3
SO17003	Somes	2017-09-08	Barbus carpathicus	328.66	150	600	24.4414	47.2818	230	50	180
SO22029	Somesul Mare	2022-06-23	Barbus carpathicus	328.67	160	300	24.4456	47.2829	63	25	38
TI21007	Ruscova	2021-09-15	Barbus carpathicus	547.76	170	350	24.4526	47.8268	16	10	6
SO22001	Budac	2022-06-24	Barbus carpathicus	322.9	190	500	24.4607	47.0539	46	20	26
SO22044	Budac	2022-08-04	Barbus carpathicus	325.99	150	450	24.472	47.0558	43	24	19
SO22005	Somesul Mare	2022-07-20	Barbus carpathicus	341.03	150	450	24.4734	47.2852	67	62	5
SO22002	Rebra	2022-07-20	Barbus carpathicus	339.25	130	300	24.4777	47.2862	84	68	16
TI21010	Vaser	2021-09-16	Barbus carpathicus	520.89	230	400	24.4853	47.7262	1	0	1
SO22049	Somesul Mare	2022-07-20	Barbus carpathicus	347.44	250	500	24.5008	47.2815	47	39	8
SO22012	Budac	2022-06-24	Barbus carpathicus	343.05	150	300	24.515	47.0752	31	19	12
SO22013	Budac	2022-08-04	Barbus carpathicus	351.86	175	400	24.5327	47.0863	63	25	38
TI11001	Vaser	2011-05-23	Barbus carpathicus	568.96	70	150	24.538	47.7408	1	NA	NA
SO22019	Somesul Mare	2022-06-23	Barbus carpathicus	357.76	223	450	24.5426	47.2787	75	48	27
SO22041	Ses	2022-06-24	Barbus carpathicus	359.85	150	150	24.5527	47.1007	21	2	19
SO17004	Somes	2017-09-08	Barbus carpathicus	368.76	150	600	24.5776	47.2782	112	30	82
SO22014	Budac	2022-07-13	Barbus carpathicus	379.3	180	700	24.5817	47.1064	163	104	59
SO22052	Somesul Mare	2022-06-08	Barbus carpathicus	370.23	170	450	24.5847	47.2772	86	17	69
SO22016	Somesul Mare	2022-10-13	Barbus carpathicus	386.81	170	500	24.621	47.2932	21	3	18
SO15001	Budac	2015-06-06	Barbus carpathicus	499.75	150	800	24.6429	47.0648	11	4	7
SO15004	Bistrita	2015-07-05	Barbus carpathicus	447.95	200	1000	24.6554	47.198	41	10	31
SO22034	Ilva Mica	2022-06-08	Barbus carpathicus	421.19	160	480	24.6638	47.305	127	64	63
SO15002	Bargau	2015-07-04	Barbus carpathicus	699.62	150	350	24.8889	47.2146	6	1	5
SO19010	Somes	2019-11-27	Barbus carpathicus	643.19	150	150	24.9015	47.4531	1	0	1
TB18006	Timis	2018-10-10	Barbus petenyi	89.83	200	600	21.2994	45.678	6	3	3
MU17004	Mures	2017-09-14	Barbus petenyi	123.95	300	750	21.7306	46.1056	1	0	1
TB18001	Bega	2018-09-26	Barbus petenyi	102.59	150	450	21.7316	45.7626	27	4	23
TB18008	Timis	2018-10-10	Barbus petenyi	104.3	200	600	21.7929	45.7254	1	0	1
TB18007	Timis	2018-10-10	Barbus petenyi	132.7	200	600	22.0122	45.648	36	0	36
TB18003	Bega	2018-09-26	Barbus petenyi	141.07	150	450	22.1313	45.8462	226	44	182
TB18002	Timis	2018-09-26	Barbus petenyi	177.69	150	450	22.1844	45.4787	50	15	35
TB19001	Timis	2019-08-28	Barbus petenyi	234.43	150	450	22.2537	45.3454	135	50	85
TB21004	Bega	2021-11-10	Barbus petenyi	184.71	80	100	22.2908	45.8461	5	1	4
TB19007	Timis	2019-10-26	Barbus petenyi	306.9	150	300	22.2988	45.2349	22	14	8
TB17001	Bistra	2017-06-28	Barbus petenyi	356.73	200	1000	22.4882	45.5222	58	30	28
MU19048	Mures	2019-09-19	Barbus petenyi	166.69	250	750	22.5592	45.9289	11	0	11
MU21012	Ariesul Mare	2021-09-24	Barbus petenyi	733.34	150	350	22.8542	46.4558	1	1	0
MU21014B	Ariesul Mare	2021-09-24	Barbus petenyi	665.32	200	400	22.9259	46.4557	3	0	3
MU21005	Ariesul Mare	2021-09-24	Barbus petenyi	606.19	200	600	22.9675	46.4379	13	5	8
MU22001	Aries (Ariesul Mare)	2022-07-08	Barbus petenyi	602.39	200	600	22.9686	46.4181	28	26	2
MU15002	Strei	2015-08-04	Barbus petenyi	335.73	250	1500	23.0059	45.5433	147	78	69
MU18071	Strei	2018-09-28	Barbus petenyi	210.08	150	450	23.0153	45.7861	18	4	14
MU19047	Mures	2019-09-19	Barbus petenyi	190.07	200	600	23.0942	45.8425	32	0	32
MU18050	Cugir (Raul Mare)	2018-08-29	Barbus petenyi	261.56	150	450	23.3606	45.8725	112	11	101
MU18048	Mures	2018-08-29	Barbus petenyi	205.04	200	400	23.3654	45.9524	11	0	11
JI20008	Jiu	2020-09-25	Barbus petenyi	551.07	160	480	23.3709	45.3649	172	97	75
JI20006	Jiu	2020-09-25	Barbus petenyi	537.06	200	600	23.3818	45.3453	282	124	158
MU13002	Aries (Ariesul Mare)	2013-08-09	Barbus petenyi	400.12	150	300	23.4788	46.4681	1	0	1
MU12005	Iara	2012-06-14	Barbus petenyi	477.56	100	300	23.4933	46.5624	20	14	6
MU13003	Ampoi	2013-08-17	Barbus petenyi	274.87	150	400	23.4961	46.1138	180	25	155
MU12004	Iara	2012-06-14	Barbus petenyi	396.68	100	400	23.5812	46.5237	152	67	85
MU18049	Sebes (Maior)	2018-08-29	Barbus petenyi	331.72	150	400	23.582	45.8596	3	2	1
MU19051	Mures	2019-10-24	Barbus petenyi	220.53	250	750	23.6741	46.1245	10	0	10
MU18079	Mures	2018-10-28	Barbus petenyi	225.19	200	600	23.7108	46.1956	18	2	16
MU18054	Mures	2018-08-31	Barbus petenyi	242.64	200	600	23.7158	46.3536	17	1	16
MU18051	Mures	2018-08-31	Barbus petenyi	244.3	200	600	23.7268	46.3598	53	8	45
MU18052	Aries (Ariesul Mare)	2018-08-31	Barbus petenyi	329.12	200	600	23.7339	46.5448	119	8	111
MU18039	Mures	2018-08-23	Barbus petenyi	244.66	200	200	23.7413	46.3622	1	0	1
MU18045	Mures	2018-08-24	Barbus petenyi	243.91	200	600	23.7419	46.3379	18	2	16
MU18043	Aiudul de Sus	2018-08-24	Barbus petenyi	240.32	100	300	23.7456	46.3191	82	6	76
MU18040	Mures	2018-08-23	Barbus petenyi	245.66	200	600	23.7635	46.3656	5	1	4
MU18053	Mures	2018-08-31	Barbus petenyi	246.83	200	600	23.7733	46.3647	45	7	38
MU18037	Mures	2018-08-23	Barbus petenyi	248.65	200	600	23.7961	46.3746	5	0	5
MU18047	Tarnava (Tarnava Mare)	2018-08-28	Barbus petenyi	230.68	150	450	23.8007	46.1726	1	0	1
MU18041	Mures	2018-08-23	Barbus petenyi	252.52	200	600	23.8086	46.3842	8	0	8
MU18032	Mures	2018-08-22	Barbus petenyi	254.68	200	600	23.887	46.3987	15	2	13
MU18033	Mures	2018-08-22	Barbus petenyi	256.79	200	600	23.9279	46.4149	23	6	17
MU18034	Aries (Ariesul Mare)	2018-08-22	Barbus petenyi	276.42	150	450	23.9452	46.4841	58	7	51
MU18020	Mures	2018-07-30	Barbus petenyi	259.46	150	400	23.9523	46.425	68	18	50
MU18035	Aries (Ariesul Mare)	2018-08-22	Barbus petenyi	265.43	150	450	23.9795	46.4495	42	13	29
MU18036	Aries (Ariesul Mare)	2018-08-22	Barbus petenyi	262.7	150	450	23.9827	46.4404	20	4	16
MU18046	Tarnava Mica	2018-08-28	Barbus petenyi	251.52	150	250	23.9846	46.2264	5	2	3
MU18058	Tarnava (Tarnava Mare)	2018-09-08	Barbus petenyi	263.97	150	450	24.0832	46.0838	70	9	61
OL17003	Cibin	2017-10-18	Barbus petenyi	419.67	150	450	24.0942	45.7752	67	14	53
OL17001	Cibin	2017-10-18	Barbus petenyi	409.45	150	450	24.1459	45.8023	93	31	62
MU19030	Mures	2019-09-11	Barbus petenyi	273.29	360	250	24.1662	46.4775	2	1	1
MU18063	Tarnava Mica	2018-09-12	Barbus petenyi	279.09	150	450	24.2451	46.3134	6	2	4
OL18007	Cibin	2018-09-07	Barbus petenyi	376.56	150	600	24.2652	45.6975	10	0	10
OL18006	Olt	2018-09-07	Barbus petenyi	362.12	300	1000	24.2892	45.6435	19	3	16
MU18062	Tarnava Mica	2018-09-12	Barbus petenyi	283.18	150	450	24.2932	46.3306	32	11	21
MU18056	Tarnava (Tarnava Mare)	2018-09-08	Barbus petenyi	286.8	150	450	24.2955	46.1313	60	7	53
MU19045	Mures	2019-09-17	Barbus petenyi	280.18	400	300	24.3297	46.4557	2	2	0
MU14112	Tarnava Mica	2014-09-17	Barbus petenyi	287.78	110	330	24.3315	46.344	240	80	160
MU18064	Tarnava Mica	2018-09-12	Barbus petenyi	284.49	150	450	24.3323	46.3441	32	12	20
MU18055	Tarnava (Tarnava Mare)	2018-09-08	Barbus petenyi	290.96	150	450	24.3426	46.1629	80	18	62
OL18008	Hartibaciu	2018-09-07	Barbus petenyi	398.67	150	450	24.3476	45.7972	32	2	30
OL21011	Cornatel	2021-08-20	Barbus petenyi	399.27	150	200	24.3502	45.7994	19	4	15
MU19024	Mures	2019-09-03	Barbus petenyi	283.62	150	150	24.385	46.4795	5	0	5
OL21012	Avrig	2021-08-20	Barbus petenyi	411.16	150	200	24.4078	45.718	108	57	51
MU18057	Tarnava (Tarnava Mare)	2018-09-08	Barbus petenyi	298.63	150	450	24.4251	46.177	102	15	87
MU19037	Niraj	2019-09-13	Barbus petenyi	286.14	100	450	24.4265	46.4812	4	3	1
MU19040	Mures	2019-09-13	Barbus petenyi	286.85	200	600	24.4266	46.4812	22	4	18
MU14118	Niraj	2014-09-18	Barbus petenyi	290.23	100	300	24.4298	46.4777	85	40	45
MU14114	Tarnava Mica	2014-09-17	Barbus petenyi	297.44	70	210	24.4299	46.3684	25	8	17
MU18070	Mures	2018-09-18	Barbus petenyi	287.56	200	600	24.4541	46.4968	35	15	20
MU14104	Tarnava Mica	2014-09-09	Barbus petenyi	300.45	100	300	24.4565	46.3818	45	5	40
MU19038	Mures	2019-09-13	Barbus petenyi	288.21	200	800	24.4722	46.5059	20	3	17
OL17004	Olt	2017-10-20	Barbus petenyi	378.04	500	2000	24.4767	45.7752	2	0	2
OL18009	Hartibaciu	2018-09-07	Barbus petenyi	426.3	150	450	24.5024	45.951	16	3	13
MU14111	Tarnava Mica	2014-09-17	Barbus petenyi	307.01	100	300	24.5391	46.3969	70	15	55
MU18066	Mures	2018-09-13	Barbus petenyi	306.12	200	600	24.5625	46.5595	3	1	2
MU14016	Niraj	2014-05-23	Barbus petenyi	309.01	80	240	24.5713	46.4692	7	5	2
OL21010	Paraul-Nou	2021-08-20	Barbus petenyi	399.08	150	200	24.5773	45.8125	36	6	30
MU14020	Canalul Vetca	2014-05-23	Barbus petenyi	310.18	100	300	24.5922	46.4678	20	20	0
MU18065	Mures	2018-09-13	Barbus petenyi	311.69	200	600	24.5923	46.5939	61	7	54
OL21013	Arpas	2021-08-20	Barbus petenyi	460.06	150	200	24.6205	45.7416	15	4	11
MU14113	Tarnava Mica	2014-09-17	Barbus petenyi	317.18	100	300	24.6424	46.3963	45	10	35
MU19034	Mures	2019-09-12	Barbus petenyi	334.88	200	600	24.6455	46.6912	168	8	160
MU19013	Mures	2019-08-06	Barbus petenyi	336.97	200	600	24.6539	46.6996	44	6	38
MU14110	Tarnava Mica	2014-09-17	Barbus petenyi	322.9	100	300	24.7003	46.4015	52	7	45
MU18067	Mures	2018-09-14	Barbus petenyi	350.63	200	600	24.7084	46.7394	78	11	67
MU19033	Mures	2019-09-12	Barbus petenyi	350.11	200	800	24.7085	46.7382	69	15	54
MU19019	Beica	2019-08-14	Barbus petenyi	351.84	150	450	24.7102	46.7374	10	3	7
MU18069	Mures	2018-09-14	Barbus petenyi	356.36	200	600	24.7111	46.7698	108	30	78
MU18068	Mures	2018-09-14	Barbus petenyi	367.77	200	600	24.7345	46.802	99	27	72
MU19023	Mures	2019-09-03	Barbus petenyi	371.37	200	800	24.7421	46.811	88	11	77
MU14017	Niraj	2014-05-23	Barbus petenyi	332.19	140	420	24.7475	46.4965	15	10	5
MU19020	Lueriu	2019-08-15	Barbus petenyi	378.61	130	400	24.7481	46.8269	316	0	316
MU19035	Mures	2019-09-12	Barbus petenyi	382.44	200	800	24.7616	46.8404	29	10	19
MU18059	Tarnava (Tarnava Mare)	2018-09-11	Barbus petenyi	341.68	150	450	24.7618	46.2283	76	7	69
MU19016	Idicel	2019-08-08	Barbus petenyi	387.18	100	200	24.7662	46.8451	32	2	30
MU14018	Niraj	2014-05-23	Barbus petenyi	337.29	110	330	24.7721	46.5179	42	15	27
MU19043	Mures	2019-09-16	Barbus petenyi	398.57	300	1000	24.7778	46.877	99	10	89
MU14105	Tarnava Mica	2014-09-09	Barbus petenyi	335.4	110	330	24.7778	46.4168	37	8	29
MU14103	Vetca (Jacod)	2014-09-09	Barbus petenyi	337.06	100	50	24.779	46.4099	4	0	4
MU18061	Tarnava (Tarnava Mare)	2018-09-11	Barbus petenyi	348.97	150	450	24.7925	46.2233	47	9	38
MU14007	Niraj	2014-05-21	Barbus petenyi	375.93	110	330	24.8069	46.5864	40	10	30
MU14015	Gheghes (Vadas)	2014-05-23	Barbus petenyi	343.91	80	240	24.8119	46.4396	60	20	40
MU19028	Mures	2019-09-09	Barbus petenyi	412.61	250	1000	24.8189	46.9033	282	61	221
MU19052	Gurghiu	2019-10-29	Barbus petenyi	401.16	150	450	24.8212	46.7807	121	91	30
MU19036	Mures	2019-09-12	Barbus petenyi	426.39	200	800	24.832	46.9209	114	30	84
MU18060	Tarnava (Tarnava Mare)	2018-09-11	Barbus petenyi	351.33	150	450	24.8335	46.2455	58	17	41
MU14011	Nirajul Mic	2014-05-22	Barbus petenyi	362.6	110	220	24.8345	46.5429	50	20	30
MU19018	Pietris	2019-08-13	Barbus petenyi	440.13	130	250	24.8399	46.932	74	0	74
MU14005	Niraj	2014-05-21	Barbus petenyi	405.46	110	330	24.8405	46.6124	260	100	160
MU19014	Sebes (Maior)	2019-08-07	Barbus petenyi	444.19	150	300	24.8576	46.9339	17	1	16
MU19053	Mures	2019-10-29	Barbus petenyi	451.54	200	600	24.8701	46.9383	10	2	8
MU14085	Bistra	2014-09-07	Barbus petenyi	653.06	120	360	24.8776	47.01	1	1	0
MU14014	Nirajul Mic	2014-05-22	Barbus petenyi	372.88	100	300	24.8845	46.5598	25	0	25
MU14108	Tarnava Mica	2014-09-09	Barbus petenyi	352.71	150	450	24.8872	46.4557	120	45	75
MU14084	Bistra	2014-09-07	Barbus petenyi	507.41	120	360	24.8974	46.9687	15	11	4
MU14093	Mures	2014-09-07	Barbus petenyi	467.87	200	600	24.9058	46.9526	72	30	42
MU14096	Galaoaia	2014-09-08	Barbus petenyi	543.2	100	300	24.9291	46.9771	1	1	0
MU14101	Galaoaia	2014-09-08	Barbus petenyi	594.58	120	360	24.931	46.9875	1	1	0
MU14009	Cusmed	2014-05-22	Barbus petenyi	371.45	110	330	24.9316	46.4218	4	4	0
MU18031	Tarnava (Tarnava Mare)	2018-08-15	Barbus petenyi	367.54	150	450	24.9322	46.2485	28	4	24
MU14107	Tarnava Mica	2014-09-09	Barbus petenyi	368.58	100	300	24.9457	46.5068	130	25	105
MU14001	Niraj	2014-05-21	Barbus petenyi	510.02	100	300	24.9457	46.6594	80	35	45
MU14006	Solocma	2014-05-21	Barbus petenyi	375.12	110	110	24.9483	46.4928	40	2	38
MU18026	Scroafa	2018-08-15	Barbus petenyi	370.34	100	300	24.9571	46.2464	97	5	92
MU14100	Mures	2014-09-08	Barbus petenyi	514.97	250	750	24.9768	46.9754	320	240	80
MU18076	Tarnava (Tarnava Mare)	2018-10-16	Barbus petenyi	376.15	150	450	24.9815	46.2622	111	15	96
MU14002	Solocma	2014-05-21	Barbus petenyi	431.58	110	110	24.9963	46.4877	200	80	120
MU14106	Tarnava Mica	2014-09-09	Barbus petenyi	394.84	130	390	24.9975	46.5523	120	35	85
MU18028	Tarnava (Tarnava Mare)	2018-08-15	Barbus petenyi	380.52	150	450	25.0004	46.2727	45	7	38
MU14012	Cusmed	2014-05-22	Barbus petenyi	419.25	150	450	25.0008	46.4261	35	5	30
MU14066	Rastolita	2014-08-02	Barbus petenyi	561.33	150	450	25.0019	46.983	5	1	4
OL20003	Olt	2020-09-23	Barbus petenyi	422.15	200	600	25.0139	45.8415	3	0	3
MU14082	Rastolita	2014-09-06	Barbus petenyi	623.81	150	450	25.0298	46.9953	88	68	20
MU18027	Tarnava (Tarnava Mare)	2018-08-15	Barbus petenyi	386.87	150	450	25.0361	46.2799	45	8	37
MU18030	Tarnava (Tarnava Mare)	2018-08-15	Barbus petenyi	390.39	150	450	25.0474	46.2845	19	6	13
MU14010	Sovata	2014-05-22	Barbus petenyi	498.29	100	300	25.0614	46.6168	120	90	30
MU18022	Tarnava (Tarnava Mare)	2018-08-14	Barbus petenyi	393.5	150	450	25.0619	46.2877	126	17	109
MU18025	Feernic	2018-08-14	Barbus petenyi	394.42	100	300	25.0634	46.2886	174	3	171
MU18075	Tarnava (Tarnava Mare)	2018-10-16	Barbus petenyi	395.07	150	450	25.0674	46.2866	96	15	81
MU14062	Mures	2014-08-02	Barbus petenyi	557.32	250	750	25.068	46.9451	114	49	65
MU14117	Tarnava Mica	2014-09-18	Barbus petenyi	446.22	100	300	25.0773	46.5699	190	50	140
MU18024	Tarnava (Tarnava Mare)	2018-08-14	Barbus petenyi	407.82	150	450	25.0953	46.2833	45	8	37
OL21006B	Valea Felmer	2021-08-18	Barbus petenyi	437.03	150	100	25.1094	45.8719	20	8	12
MU17014	Tarnava (Tarnava Mare)	2017-10-19	Barbus petenyi	413.91	150	500	25.117	46.2698	84	32	52
MU14059	Ilva	2014-08-01	Barbus petenyi	677.16	200	600	25.1176	46.9935	1	1	0
MU14065	Ilva	2014-08-02	Barbus petenyi	611.42	200	600	25.1236	46.9619	7	5	2
MU14040	Mures	2014-07-30	Barbus petenyi	600.83	400	1200	25.1316	46.9669	367	7	360
OL21008	Sercaia	2021-08-18	Barbus petenyi	434.79	150	200	25.1359	45.85	15	4	11
MU17016	Tarnava (Tarnava Mare)	2017-10-19	Barbus petenyi	421.53	150	500	25.1396	46.2657	79	34	45
MU18008	Taietura	2018-04-23	Barbus petenyi	438.35	150	250	25.1472	46.2668	18	0	18
MU17017	Tarnava (Tarnava Mare)	2017-10-19	Barbus petenyi	426.92	150	600	25.1494	46.263	118	47	71
MU17015	Tarnava (Tarnava Mare)	2017-10-19	Barbus petenyi	457.74	130	400	25.1682	46.2624	37	8	29
MU14042	Mures	2014-07-30	Barbus petenyi	640.77	90	90	25.169	46.9663	30	0	30
MU18074	Tarnava (Tarnava Mare)	2018-10-16	Barbus petenyi	432.18	150	450	25.181	46.2609	49	34	15
OL20002	Olt	2020-09-23	Barbus petenyi	436.61	200	600	25.2045	45.8992	58	6	52
MU18023	Tarnava (Tarnava Mare)	2018-08-14	Barbus petenyi	438.08	150	450	25.2051	46.2588	18	4	14
MU18073	Tarnava (Tarnava Mare)	2018-10-16	Barbus petenyi	440.28	150	450	25.2127	46.2604	61	45	16
MU14095	Mures	2014-09-08	Barbus petenyi	616.98	100	300	25.2128	46.9621	300	100	200
MU14044	Zebrac	2014-07-30	Barbus petenyi	672.64	80	80	25.2231	46.9707	60	15	45
MU18077	Tarnava (Tarnava Mare)	2018-10-17	Barbus petenyi	445.21	150	450	25.2314	46.2598	58	22	36
MU14046	Gudea Mare	2014-07-31	Barbus petenyi	684.02	160	480	25.2329	46.9422	5	4	1
OL21007	Sinca	2021-08-18	Barbus petenyi	548.24	150	200	25.2343	45.7376	65	40	25
MU14047	Mures	2014-07-31	Barbus petenyi	628.66	220	660	25.2569	46.9514	504	200	304
MU18078	Tarnava (Tarnava Mare)	2018-10-17	Barbus petenyi	451.15	150	450	25.2584	46.2615	142	59	83
MU14041	Mermezeu	2014-07-30	Barbus petenyi	667.94	70	70	25.2624	46.955	3	0	3
MU18021	Tarnava (Tarnava Mare)	2018-08-14	Barbus petenyi	454.46	150	600	25.2683	46.2643	76	69	7
MU17008	Tarnava (Tarnava Mare)	2017-10-02	Barbus petenyi	455.36	150	450	25.2691	46.2688	253	130	123
MU18011	Tarnava (Tarnava Mare)	2018-05-08	Barbus petenyi	459.73	150	450	25.2784	46.2811	98	62	36
OL18004	Homorod (Homorodul Mare)	2018-09-06	Barbus petenyi	453.6	100	250	25.2809	46.0515	36	2	34
MU17007	Tarnava (Tarnava Mare)	2017-10-02	Barbus petenyi	469.26	150	450	25.2867	46.3011	207	85	122
MU17012	Tarnava (Tarnava Mare)	2017-10-04	Barbus petenyi	492.42	150	450	25.3348	46.3367	22	11	11
MU21007	Tarnava (Tarnava Mare)	2021-10-20	Barbus petenyi	602.11	100	100	25.3861	46.4458	1	1	0
MU17009	Tarnava (Tarnava Mare)	2017-10-03	Barbus petenyi	602.5	150	300	25.3864	46.446	67	4	63
MU21011	Tarnava (Tarnava Mare)	2021-10-20	Barbus petenyi	590.32	100	100	25.3901	46.4495	9	7	2
MU17018	Tarnava (Tarnava Mare)	2017-10-30	Barbus petenyi	588.23	150	300	25.3902	46.4496	71	9	62
MU17011	Tarnava (Tarnava Mare)	2017-10-03	Barbus petenyi	587.84	150	300	25.3937	46.4523	46	18	28
MU21009	Tarnava (Tarnava Mare)	2021-10-20	Barbus petenyi	583.83	100	150	25.3944	46.4523	38	25	13
MU21008	Tarnava (Tarnava Mare)	2021-10-20	Barbus petenyi	590.53	100	150	25.4	46.458	20	19	1
MU17013	Tarnava (Tarnava Mare)	2017-10-13	Barbus petenyi	590.53	200	400	25.4001	46.458	6	3	3
OL21018	Olt	2021-10-09	Barbus petenyi	463.57	150	200	25.5572	46.0466	22	2	20
OL20001	Olt	2020-09-23	Barbus petenyi	464.15	150	450	25.5685	46.0323	83	1	82
OL21014	Olt	2021-10-09	Barbus petenyi	483.75	250	500	25.5917	45.8275	57	4	53
OL18005	Olt	2018-09-06	Barbus petenyi	490.83	200	1000	25.6625	45.7893	146	60	86
OL21021	Madarasul Mare	2021-10-11	Barbus petenyi	721.87	100	280	25.7275	46.5004	1	1	0
OL18003	Raul Negru	2018-09-05	Barbus petenyi	502.53	200	600	25.7932	45.7623	40	6	34
OL12003	Olt	2012-08-09	Barbus petenyi	654.05	100	300	25.8054	46.3358	6	0	6
OL18001	Olt	2018-09-05	Barbus petenyi	534.63	150	450	25.8456	45.9221	86	18	68
OL12001	Olt	2012-08-07	Barbus petenyi	642.26	100	300	25.8688	46.257	28	5	23
OL12002	Olt	2012-08-08	Barbus petenyi	638.01	100	300	25.8843	46.1822	26	10	16
OL22002	Sanmartin	2022-10-29	Barbus petenyi	778.75	100	100	25.9822	46.2661	18	0	18
OL18002	Raul Negru	2018-09-05	Barbus petenyi	525.03	200	600	26.0223	45.8383	29	9	20
OL21016	RÃ¢ul Negru	2021-10-09	Barbus petenyi	529.35	220	600	26.0652	45.8757	65	30	35
OL21015	RÃ¢ul Negru	2021-10-09	Barbus petenyi	529.39	200	400	26.0733	45.8293	126	6	120
OL21017	RÃ¢ul Negru	2021-10-09	Barbus petenyi	566.99	180	300	26.2561	46.0379	55	25	30
MU19046	Mures	2019-09-18	Blicca bjoerkna	88.16	600	1500	20.8439	46.09	2	0	2
TB21001	Bega Veche	2021-06-30	Blicca bjoerkna	78.51	250	400	20.9355	45.7222	2	0	2
TB19003	Timis	2019-09-20	Blicca bjoerkna	77.79	300	900	21.02	45.5157	9	5	4
TB21002	Timis	2021-06-30	Blicca bjoerkna	80.18	200	800	21.0669	45.5674	10	0	10
CR17008	Crisul Alb	2017-09-16	Blicca bjoerkna	89.4	400	600	21.3729	46.619	1	1	0
CR17003	Crisul Negru	2017-08-23	Blicca bjoerkna	90.42	2000	1000	21.5041	46.6402	4	NA	NA
CR17007	Tauz	2017-09-15	Blicca bjoerkna	104.88	150	400	21.8105	46.5072	1	0	1
CR13002	Ier (Eriu)	2013-10-19	Blicca bjoerkna	100.92	150	300	21.8937	47.2961	1	0	1
CR18003	Barcau	2018-08-09	Blicca bjoerkna	103.27	150	600	21.9399	47.2375	3	3	0
CR13001	Ier (Eriu)	2013-04-26	Blicca bjoerkna	104.01	50	100	22.0483	47.3201	1	1	0
CR20001	Ier (Eriu)	2020-05-28	Blicca bjoerkna	104.87	150	450	22.084	47.3762	3	0	3
CR19002	Salcia	2019-07-24	Blicca bjoerkna	105.7	150	450	22.092	47.3986	2	0	2
CR13004	Ier (Eriu)	2013-10-20	Blicca bjoerkna	104.62	120	250	22.108	47.4009	1	1	0
CR18001	Ier (Eriu)	2018-08-09	Blicca bjoerkna	104.37	50	150	22.1084	47.4024	10	0	10
CR20002	Ier (Eriu)	2020-05-29	Blicca bjoerkna	106.11	150	450	22.1945	47.4475	3	0	3
SO18003	Krasna	2018-08-08	Blicca bjoerkna	116.29	150	550	22.5002	47.7364	4	1	3
SO17005	Somes	2017-10-12	Blicca bjoerkna	122.24	300	1500	22.9129	47.7848	2	0	2
TI19005	Tur	2019-10-15	Blicca bjoerkna	122.84	200	800	22.9685	47.9488	1	0	1
OL21016	RÃ¢ul Negru	2021-10-09	Blicca bjoerkna	529.35	220	600	26.0652	45.8757	1	NA	1
TI21003	Egherul Mare	2021-06-10	Carassius carassius	120.96	150	450	22.9081	47.9198	3	2	1
TI19006	Tur	2019-10-15	Carassius carassius	122.48	150	450	22.94	47.9546	1	1	0
TI11003	backwater	2011-08-17	Carassius carassius	126.31	25	75	23.0409	47.9296	50	20	30
MU19003	Mures	2019-07-16	Carassius carassius	368.44	200	600	24.7321	46.7982	14	2	12
MU19005	Mures	2019-07-16	Carassius carassius	370.88	100	300	24.7405	46.8037	29	0	29
MU14067	Mures	2014-08-02	Carassius carassius	499.69	50	150	24.9235	46.9664	15	0	15
MU19046	Mures	2019-09-18	Carassius gibelio	88.16	600	1500	20.8439	46.09	5	5	0
TB21001	Bega Veche	2021-06-30	Carassius gibelio	78.51	250	400	20.9355	45.7222	2	2	0
TB19002	Bega	2019-09-20	Carassius gibelio	80.37	200	200	20.945	45.6624	4	3	1
TB19003	Timis	2019-09-20	Carassius gibelio	77.79	300	900	21.02	45.5157	7	0	7
MU17001	Mures	2017-09-12	Carassius gibelio	99.97	500	1250	21.0485	46.1489	2	1	1
MU16001	Mures	2016-09-12	Carassius gibelio	102.1	500	1250	21.2492	46.1489	1	1	0
CR17010	Crisul Alb	2017-09-16	Carassius gibelio	88.59	200	800	21.3497	46.6191	12	6	6
TB19005	Bega	2019-10-25	Carassius gibelio	93.79	200	800	21.3822	45.777	1	NA	NA
MU17003	Mures	2017-09-13	Carassius gibelio	105.58	500	1250	21.3937	46.1294	1	1	0
CR19003	Crisul Alb	2019-10-26	Carassius gibelio	95.48	200	600	21.5341	46.4961	9	3	6
NC19003	Nera	2019-09-27	Carassius gibelio	107.88	150	450	21.5655	44.8789	3	3	0
TB18005	Caras	2018-09-27	Carassius gibelio	101.42	150	450	21.5813	45.1091	2	1	1
CR18002	Crisul Repede	2018-08-09	Carassius gibelio	98.99	200	1000	21.7567	47.0755	13	9	4
CR17006	Crisul Alb	2017-09-15	Carassius gibelio	107.96	200	600	21.8032	46.4277	1	1	0
CR17002	Crisul Negru	2017-08-22	Carassius gibelio	110.74	2000	1500	21.8878	46.7542	2	0	2
CR13002	Ier (Eriu)	2013-10-19	Carassius gibelio	100.92	150	300	21.8937	47.2961	220	2	218
CR18003	Barcau	2018-08-09	Carassius gibelio	103.27	150	600	21.9399	47.2375	4	4	0
CR15001	Petea	2015-09-26	Carassius gibelio	134.97	100	200	21.9675	47.0221	1	1	NA
CR17001	Crisul Negru	2017-08-21	Carassius gibelio	119.43	1000	1500	21.9999	46.774	1	NA	NA
CR15002	Petea	2015-09-26	Carassius gibelio	163.15	9	72	22.0029	46.9974	130	60	70
CR13001	Ier (Eriu)	2013-04-26	Carassius gibelio	104.01	50	100	22.0483	47.3201	100	60	40
MU19049	Mures	2019-09-19	Carassius gibelio	142.24	250	750	22.0613	46.0333	12	10	2
CR19002	Salcia	2019-07-24	Carassius gibelio	105.7	150	450	22.092	47.3986	200	25	175
CR19001	Ier (Eriu)	2019-07-23	Carassius gibelio	103.82	200	800	22.0979	47.3589	225	30	195
CR13004	Ier (Eriu)	2013-10-20	Carassius gibelio	104.62	120	250	22.108	47.4009	300	10	290
CR20005	Ier (Eriu)	2020-06-03	Carassius gibelio	108.49	100	300	22.1829	47.4665	21	21	0
CR20002	Ier (Eriu)	2020-05-29	Carassius gibelio	106.11	150	450	22.1945	47.4475	16	14	2
CR17004	Crisul Negru	2017-08-24	Carassius gibelio	161.7	150	500	22.253	46.6796	10	2	8
CR20004	Ierul Morii	2020-06-02	Carassius gibelio	108.84	100	200	22.2906	47.4853	1	0	1
CR18004	Ier (Eriu)	2018-08-09	Carassius gibelio	108.91	100	300	22.3031	47.4782	2	0	2
SO18003	Krasna	2018-08-08	Carassius gibelio	116.29	150	550	22.5002	47.7364	1	0	1
SO21004	canal	2021-06-17	Carassius gibelio	115.58	100	200	22.5082	47.7052	47	0	47
CR17014	Barcau	2017-09-17	Carassius gibelio	212.7	150	450	22.5287	47.2177	2	2	0
MU19048	Mures	2019-09-19	Carassius gibelio	166.69	250	750	22.5592	45.9289	1	1	0
SO21005	Homorodul Vechi	2021-06-17	Carassius gibelio	116.39	150	450	22.7501	47.7287	4	4	0
SO21001	canal	2021-06-10	Carassius gibelio	118.75	150	300	22.7532	47.8319	91	39	52
SO21003	Homorodul Vechi	2021-06-17	Carassius gibelio	118.61	150	250	22.8351	47.7334	33	24	9
TI21003	Egherul Mare	2021-06-10	Carassius gibelio	120.96	150	450	22.9081	47.9198	2	2	0
SO17005	Somes	2017-10-12	Carassius gibelio	122.24	300	1500	22.9129	47.7848	1	1	0
TI19006	Tur	2019-10-15	Carassius gibelio	122.48	150	450	22.94	47.9546	99	98	1
SO21019	Paraul Zalaului	2021-09-08	Carassius gibelio	195.07	70	200	22.9702	47.2596	1	0	1
MU18072	Strei	2018-09-28	Carassius gibelio	212.49	50	100	23.013	45.7835	9	6	3
MU19047	Mures	2019-09-19	Carassius gibelio	190.07	200	600	23.0942	45.8425	8	7	1
TI19007	Tur	2019-10-30	Carassius gibelio	129.33	150	450	23.0948	47.9315	1	1	0
TI19001	Tur	2019-10-14	Carassius gibelio	132.09	150	600	23.1915	47.9175	3	3	0
TI18009	Tur	2018-10-18	Carassius gibelio	144.13	150	450	23.3231	47.8895	20	20	0
TI19003	Tur	2019-10-14	Carassius gibelio	144.94	150	450	23.3232	47.8836	15	13	2
SO19007	Somes	2019-09-17	Carassius gibelio	166.45	250	750	23.326	47.4359	6	6	0
MU18048	Mures	2018-08-29	Carassius gibelio	205.04	200	400	23.3654	45.9524	4	4	0
SO21017	Lapus	2021-08-27	Carassius gibelio	148.56	250	450	23.4127	47.6475	6	4	2
SO18010	Somesul Mic (Somesul Cald)	2018-10-11	Carassius gibelio	361.42	200	600	23.5078	46.7558	1	1	0
SO21025	Lapus	2021-09-14	Carassius gibelio	169.48	150	450	23.5751	47.5848	2	2	0
SO18002	Nadas	2018-07-26	Carassius gibelio	328.68	100	200	23.5996	46.7898	4	4	0
SO21006	Becas	2021-07-22	Carassius gibelio	324.78	100	200	23.6454	46.7761	1	0	1
SO21008	4-es to	2021-07-22	Carassius gibelio	325.97	100	300	23.6455	46.778	5	4	1
SO21009	5-os to	2021-07-22	Carassius gibelio	325.55	100	300	23.6457	46.7775	26	25	1
MU19051	Mures	2019-10-24	Carassius gibelio	220.53	250	750	23.6741	46.1245	15	12	3
MU18045	Mures	2018-08-24	Carassius gibelio	243.91	200	600	23.7419	46.3379	4	4	0
MU18043	Aiudul de Sus	2018-08-24	Carassius gibelio	240.32	100	300	23.7456	46.3191	2	2	0
MU18040	Mures	2018-08-23	Carassius gibelio	245.66	200	600	23.7635	46.3656	1	1	0
MU18037	Mures	2018-08-23	Carassius gibelio	248.65	200	600	23.7961	46.3746	1	1	0
MU18047	Tarnava (Tarnava Mare)	2018-08-28	Carassius gibelio	230.68	150	450	23.8007	46.1726	4	0	4
SO14004	Somesul Mic (Somesul Cald)	2014-09-10	Carassius gibelio	239.35	100	250	23.9209	47.1012	2	0	2
MU18033	Mures	2018-08-22	Carassius gibelio	256.79	200	600	23.9279	46.4149	11	11	0
SO14001	Somesul Mic (Somesul Cald)	2014-06-07	Carassius gibelio	242.36	150	300	23.9301	47.0867	75	25	50
SO14002	Somesul Mic (Somesul Cald)	2014-08-18	Carassius gibelio	244.01	100	200	23.9309	47.0808	100	60	40
SO14005	Somesul Mic (Somesul Cald)	2014-09-19	Carassius gibelio	243.07	80	160	23.9324	47.0742	2	0	2
SO21007	Fizes	2021-07-22	Carassius gibelio	254.62	200	400	23.9419	47.0245	12	12	0
MU18020	Mures	2018-07-30	Carassius gibelio	259.46	150	400	23.9523	46.425	2	2	0
MU18035	Aries (Ariesul Mare)	2018-08-22	Carassius gibelio	265.43	150	450	23.9795	46.4495	3	3	0
MU18036	Aries (Ariesul Mare)	2018-08-22	Carassius gibelio	262.7	150	450	23.9827	46.4404	4	4	0
MU18018	Aries (Ariesul Mare)	2018-05-11	Carassius gibelio	263.61	70	200	23.9838	46.4396	2	0	2
MU18014	Aries (Ariesul Mare)	2018-05-11	Carassius gibelio	264.91	70	200	23.9854	46.4433	74	24	50
SO19004	Somes	2019-09-16	Carassius gibelio	237.54	250	750	24.0211	47.1725	7	7	0
MU18058	Tarnava (Tarnava Mare)	2018-09-08	Carassius gibelio	263.97	150	450	24.0832	46.0838	2	1	1
MU19022	Mures	2019-08-22	Carassius gibelio	275.51	300	600	24.1486	46.4692	308	135	173
MU19010	Mures	2019-07-17	Carassius gibelio	275.85	150	300	24.1504	46.4674	64	17	47
MU19011	Mures	2019-07-17	Carassius gibelio	273.17	150	600	24.1573	46.4678	82	1	81
MU19030	Mures	2019-09-11	Carassius gibelio	273.29	360	250	24.1662	46.4775	2	0	2
MU19031	Mures	2019-09-11	Carassius gibelio	273	150	150	24.1666	46.4745	4	4	0
MU19039	Mures	2019-09-13	Carassius gibelio	273.23	600	600	24.1854	46.4707	21	20	1
SO22030	Somesul Mare	2022-07-12	Carassius gibelio	254.78	200	300	24.2157	47.1951	4	4	NA
SO22009	Sieu	2022-06-22	Carassius gibelio	254.56	150	400	24.217	47.1946	4	3	1
MU19041	Mures	2019-09-13	Carassius gibelio	274.19	300	200	24.2185	46.464	2	0	2
SO22018	Somesul Mare	2022-07-21	Carassius gibelio	266.58	280	500	24.2598	47.2227	1	1	NA
OL18007	Cibin	2018-09-07	Carassius gibelio	376.56	150	600	24.2652	45.6975	2	0	2
SO22033		2022-10-13	Carassius gibelio	277.17	120	250	24.2709	47.2433	11	4	7
OL18006	Olt	2018-09-07	Carassius gibelio	362.12	300	1000	24.2892	45.6435	1	1	0
SO22038	Bratosa	2022-07-20	Carassius gibelio	285.41	185	100	24.2977	47.2405	1	1	NA
SO10001	Sieu	2010-08-12	Carassius gibelio	275.81	50	200	24.3	47.1444	1	NA	NA
SO22031	Sieu	2022-07-12	Carassius gibelio	275.56	50	150	24.3017	47.1443	18	16	2
MU19021	Mures	2019-08-21	Carassius gibelio	277.69	400	300	24.3054	46.4572	1	1	0
SO22003	Dipsa	2022-06-07	Carassius gibelio	287.77	150	450	24.3108	47.094	2	2	NA
SO22008	Dipsa	2022-07-21	Carassius gibelio	292.02	170	400	24.3153	47.0794	3	2	1
SO22007	Dipsa	2022-06-07	Carassius gibelio	292.87	150	300	24.317	47.071	0	NA	NA
MU19045	Mures	2019-09-17	Carassius gibelio	280.18	400	300	24.3297	46.4557	3	3	0
MU19027	Mures	2019-09-06	Carassius gibelio	280.69	300	300	24.3348	46.463	10	9	1
MU19007	Mures	2019-07-17	Carassius gibelio	281.35	100	200	24.3441	46.4533	14	14	0
MU19026	Mures	2019-09-05	Carassius gibelio	282.52	300	300	24.3497	46.4674	1	1	0
SO18007	Sieu	2018-09-18	Carassius gibelio	295.49	150	450	24.3651	47.0865	1	0	1
MU19025	Mures	2019-09-04	Carassius gibelio	283.53	500	500	24.37	46.4787	2	2	0
MU19009	Mures	2019-07-17	Carassius gibelio	283.81	70	200	24.385	46.4805	15	0	15
MU19044	Mures	2019-09-17	Carassius gibelio	283.69	150	150	24.3982	46.4851	1	0	1
MU19029	Mures	2019-09-10	Carassius gibelio	284.44	150	150	24.4002	46.4856	3	1	2
MU19037	Niraj	2019-09-13	Carassius gibelio	286.14	100	450	24.4265	46.4812	7	0	7
MU19040	Mures	2019-09-13	Carassius gibelio	286.85	200	600	24.4266	46.4812	38	0	38
MU14118	Niraj	2014-09-18	Carassius gibelio	290.23	100	300	24.4298	46.4777	2	2	0
MU18070	Mures	2018-09-18	Carassius gibelio	287.56	200	600	24.4541	46.4968	2	2	0
MU19008	Mures	2019-07-17	Carassius gibelio	292.64	100	300	24.4551	46.5	5	3	2
MU19012	Cuiesd	2019-08-05	Carassius gibelio	288.71	100	200	24.4726	46.5123	8	8	0
OL17004	Olt	2017-10-20	Carassius gibelio	378.04	500	2000	24.4767	45.7752	6	1	5
SO22047	Budac	2022-07-13	Carassius gibelio	332.87	150	200	24.4858	47.0653	69	64	5
OL21010	Paraul-Nou	2021-08-20	Carassius gibelio	399.08	150	200	24.5773	45.8125	3	3	0
MU19034	Mures	2019-09-12	Carassius gibelio	334.88	200	600	24.6455	46.6912	2	2	0
MU19013	Mures	2019-08-06	Carassius gibelio	336.97	200	600	24.6539	46.6996	8	8	0
MU19015	Mures	2019-08-07	Carassius gibelio	343.65	100	300	24.6829	46.7155	123	35	88
MU19019	Beica	2019-08-14	Carassius gibelio	351.84	150	450	24.7102	46.7374	5	4	1
MU18069	Mures	2018-09-14	Carassius gibelio	356.36	200	600	24.7111	46.7698	6	6	0
MU19003	Mures	2019-07-16	Carassius gibelio	368.44	200	600	24.7321	46.7982	60	6	54
MU19006	Mures	2019-07-16	Carassius gibelio	369.36	50	200	24.7336	46.8	2	0	2
MU18068	Mures	2018-09-14	Carassius gibelio	367.77	200	600	24.7345	46.802	7	6	1
MU19005	Mures	2019-07-16	Carassius gibelio	370.88	100	300	24.7405	46.8037	153	0	153
MU19023	Mures	2019-09-03	Carassius gibelio	371.37	200	800	24.7421	46.811	2	2	0
MU14115	Niraj	2014-09-18	Carassius gibelio	333.27	NA	NA	24.7479	46.5006	15	15	0
MU19020	Lueriu	2019-08-15	Carassius gibelio	378.61	130	400	24.7481	46.8269	64	21	43
MU19001	Mures	2019-07-16	Carassius gibelio	384.28	30	100	24.7597	46.8385	13	5	8
MU19004	Mures	2019-07-16	Carassius gibelio	383.24	60	150	24.7602	46.8392	22	3	19
MU19035	Mures	2019-09-12	Carassius gibelio	382.44	200	800	24.7616	46.8404	1	1	0
MU19028	Mures	2019-09-09	Carassius gibelio	412.61	250	1000	24.8189	46.9033	9	3	6
MU19002	Mures	2019-07-16	Carassius gibelio	423.55	150	450	24.8215	46.9094	95	4	91
MU18060	Tarnava (Tarnava Mare)	2018-09-11	Carassius gibelio	351.33	150	450	24.8335	46.2455	2	1	1
MU14109	Tarnava Mica	2014-09-09	Carassius gibelio	347.06	110	110	24.8656	46.436	2	1	1
MU18076	Tarnava (Tarnava Mare)	2018-10-16	Carassius gibelio	376.15	150	450	24.9815	46.2622	1	1	0
MU18028	Tarnava (Tarnava Mare)	2018-08-15	Carassius gibelio	380.52	150	450	25.0004	46.2727	4	1	3
MU18029	Tarnava (Tarnava Mare)	2018-08-15	Carassius gibelio	381.76	80	160	25.0028	46.2745	320	170	150
MU18025	Feernic	2018-08-14	Carassius gibelio	394.42	100	300	25.0634	46.2886	1	0	1
OL21006	HoltÃ¡g	2021-08-18	Carassius gibelio	432.6	150	100	25.1157	45.8681	3	2	1
MU18013	Tarnava (Tarnava Mare)	2018-05-08	Carassius gibelio	447.91	200	500	25.2481	46.2619	15	5	10
OL18004	Homorod (Homorodul Mare)	2018-09-06	Carassius gibelio	453.6	100	250	25.2809	46.0515	7	7	0
OL21018	Olt	2021-10-09	Carassius gibelio	463.57	150	200	25.5572	46.0466	10	4	6
OL20001	Olt	2020-09-23	Carassius gibelio	464.15	150	450	25.5685	46.0323	10	0	10
MU09001	Mures	2009-07-18	Carassius gibelio	755.12	60	150	25.5907	46.6366	1	NA	NA
OL18005	Olt	2018-09-06	Carassius gibelio	490.83	200	1000	25.6625	45.7893	12	12	0
OL21003	Lac	2021-08-08	Carassius gibelio	807.42	0	0	25.6759	46.5409	100	NA	NA
OL18002	Raul Negru	2018-09-05	Carassius gibelio	525.03	200	600	26.0223	45.8383	2	2	0
OL21016	RÃ¢ul Negru	2021-10-09	Carassius gibelio	529.35	220	600	26.0652	45.8757	1	1	NA
MU19046	Mures	2019-09-18	Chondrostoma nasus	88.16	600	1500	20.8439	46.09	6	2	4
TB19003	Timis	2019-09-20	Chondrostoma nasus	77.79	300	900	21.02	45.5157	25	0	25
MU17001	Mures	2017-09-12	Chondrostoma nasus	99.97	500	1250	21.0485	46.1489	8	6	2
TB21002	Timis	2021-06-30	Chondrostoma nasus	80.18	200	800	21.0669	45.5674	1	1	0
MU16001	Mures	2016-09-12	Chondrostoma nasus	102.1	500	1250	21.2492	46.1489	8	3	5
TB19006	Barzava	2019-10-25	Chondrostoma nasus	89.61	100	400	21.267	45.3634	1	0	1
TB18006	Timis	2018-10-10	Chondrostoma nasus	89.83	200	600	21.2994	45.678	15	0	15
MU17002	Mures	2017-09-13	Chondrostoma nasus	102.59	500	1250	21.3253	46.1602	5	1	4
MU17003	Mures	2017-09-13	Chondrostoma nasus	105.58	500	1250	21.3937	46.1294	10	4	6
CR17003	Crisul Negru	2017-08-23	Chondrostoma nasus	90.42	2000	1000	21.5041	46.6402	1	1	0
CR19003	Crisul Alb	2019-10-26	Chondrostoma nasus	95.48	200	600	21.5341	46.4961	60	7	53
NC19003	Nera	2019-09-27	Chondrostoma nasus	107.88	150	450	21.5655	44.8789	81	73	8
TB18005	Caras	2018-09-27	Chondrostoma nasus	101.42	150	450	21.5813	45.1091	8	0	8
CR21005	Crisul Alb	2021-08-26	Chondrostoma nasus	99.36	180	540	21.5935	46.4451	4	3	1
MU17005	Mures	2017-09-14	Chondrostoma nasus	120.25	300	750	21.6641	46.087	4	0	4
CR21004	Crisul Negru	2021-08-26	Chondrostoma nasus	96.13	150	750	21.6735	46.6639	82	13	69
MU17006	Mures	2017-09-15	Chondrostoma nasus	118.11	300	750	21.6828	46.0882	2	0	2
NC19002	Nera	2019-09-27	Chondrostoma nasus	154.04	150	450	21.7301	44.897	25	16	9
MU17004	Mures	2017-09-14	Chondrostoma nasus	123.95	300	750	21.7306	46.1056	1	0	1
TB18001	Bega	2018-09-26	Chondrostoma nasus	102.59	150	450	21.7316	45.7626	21	3	18
TB19004	Caras	2019-10-25	Chondrostoma nasus	132.55	150	450	21.732	45.1835	31	20	11
CR18002	Crisul Repede	2018-08-09	Chondrostoma nasus	98.99	200	1000	21.7567	47.0755	5	0	5
TB18008	Timis	2018-10-10	Chondrostoma nasus	104.3	200	600	21.7929	45.7254	3	0	3
CR17006	Crisul Alb	2017-09-15	Chondrostoma nasus	107.96	200	600	21.8032	46.4277	42	0	42
NC19005	Nera	2019-09-28	Chondrostoma nasus	200.09	150	450	21.8656	44.8242	81	76	5
CR17002	Crisul Negru	2017-08-22	Chondrostoma nasus	110.74	2000	1500	21.8878	46.7542	39	NA	NA
CR18003	Barcau	2018-08-09	Chondrostoma nasus	103.27	150	600	21.9399	47.2375	1	1	0
NC18001	Nera	2018-09-27	Chondrostoma nasus	233.3	150	450	21.9876	44.9014	36	35	1
CR17001	Crisul Negru	2017-08-21	Chondrostoma nasus	119.43	1000	1500	21.9999	46.774	14	NA	NA
TB18007	Timis	2018-10-10	Chondrostoma nasus	132.7	200	600	22.0122	45.648	7	0	7
CR17005	Crisul Alb	2017-09-15	Chondrostoma nasus	127.03	200	600	22.079	46.3854	40	9	31
NC19004	Nera	2019-09-28	Chondrostoma nasus	268.52	150	450	22.0795	44.9328	4	4	0
TB18003	Bega	2018-09-26	Chondrostoma nasus	141.07	150	450	22.1313	45.8462	8	1	7
TB18002	Timis	2018-09-26	Chondrostoma nasus	177.69	150	450	22.1844	45.4787	11	3	8
CR21002	Gyepes	2021-08-25	Chondrostoma nasus	127.68	150	300	22.1942	47.2079	2	2	0
CR17013	Barcau	2017-09-17	Chondrostoma nasus	117.66	150	500	22.1988	47.2757	6	4	2
CR17004	Crisul Negru	2017-08-24	Chondrostoma nasus	161.7	150	500	22.253	46.6796	101	20	81
CR18006	Crisul Negru	2018-10-04	Chondrostoma nasus	175.11	150	450	22.3123	46.6662	207	150	57
CR18007	Crisul Negru	2018-10-04	Chondrostoma nasus	179.13	150	450	22.3393	46.6639	67	50	17
CR21001	Bistra	2021-08-25	Chondrostoma nasus	139.02	150	450	22.3418	47.2873	1	0	1
CR18008	Crisul Negru	2018-10-04	Chondrostoma nasus	186.67	150	450	22.3624	46.6465	25	20	5
CR16002	Crisul Negru	2016-09-06	Chondrostoma nasus	196.1	150	450	22.3784	46.6235	35	34	1
NC21002	Cerna	2021-06-29	Chondrostoma nasus	87.02	250	1000	22.3951	44.781	3	1	2
CR17014	Barcau	2017-09-17	Chondrostoma nasus	212.7	150	450	22.5287	47.2177	125	84	41
CR16001	Crisul Alb	2016-09-06	Chondrostoma nasus	206.18	150	450	22.5358	46.2792	20	18	2
CR16003	Crisul Repede	2016-09-06	Chondrostoma nasus	356.91	160	500	22.6637	46.9331	25	25	0
CR17016	Barcau	2017-10-13	Chondrostoma nasus	205.08	150	450	22.6908	47.209	84	71	13
CR17017	Barcau	2017-10-13	Chondrostoma nasus	212.66	150	450	22.7132	47.1887	101	83	18
SO18006	Krasna	2018-08-08	Chondrostoma nasus	124.13	150	450	22.7138	47.6046	1	1	0
CR18010	Crisul Repede	2018-10-05	Chondrostoma nasus	413.98	150	450	22.745	46.9553	7	0	7
SO17007	Somes	2017-10-12	Chondrostoma nasus	118.7	250	1000	22.8037	47.7968	13	0	13
SO17006	Somes	2017-10-12	Chondrostoma nasus	120.72	250	1000	22.8581	47.7901	21	4	17
TI20001	Tur	2020-08-06	Chondrostoma nasus	120.43	1000	2000	22.8948	47.9518	1	0	1
SO17005	Somes	2017-10-12	Chondrostoma nasus	122.24	300	1500	22.9129	47.7848	18	6	12
MU21005	Ariesul Mare	2021-09-24	Chondrostoma nasus	606.19	200	600	22.9675	46.4379	49	49	NA
TI19005	Tur	2019-10-15	Chondrostoma nasus	122.84	200	800	22.9685	47.9488	1	1	0
MU22001	Aries (Ariesul Mare)	2022-07-08	Chondrostoma nasus	602.39	200	600	22.9686	46.4181	59	59	NA
TI11004	Tur	2011-08-18	Chondrostoma nasus	124.2	25	150	22.9815	47.94	2	1	1
MU15002	Strei	2015-08-04	Chondrostoma nasus	335.73	250	1500	23.0059	45.5433	1	NA	NA
MU19047	Mures	2019-09-19	Chondrostoma nasus	190.07	200	600	23.0942	45.8425	3	0	3
TI19007	Tur	2019-10-30	Chondrostoma nasus	129.33	150	450	23.0948	47.9315	30	3	27
TI19001	Tur	2019-10-14	Chondrostoma nasus	132.09	150	600	23.1915	47.9175	1	0	1
SO19009	Somes	2019-09-17	Chondrostoma nasus	132.31	200	600	23.221	47.7309	16	12	4
TI18008	Talna	2018-10-18	Chondrostoma nasus	135.71	150	450	23.2225	47.8955	22	6	16
TI19002	Tur	2019-10-14	Chondrostoma nasus	137.48	100	400	23.2477	47.9112	6	1	5
TI19004	Talna	2019-10-14	Chondrostoma nasus	140.44	150	600	23.2607	47.8605	21	5	16
SO19008	Somes	2019-09-17	Chondrostoma nasus	172.47	250	750	23.2881	47.3428	1	0	1
TI18009	Tur	2018-10-18	Chondrostoma nasus	144.13	150	450	23.3231	47.8895	9	5	4
TI19003	Tur	2019-10-14	Chondrostoma nasus	144.94	150	450	23.3232	47.8836	12	0	12
SO19007	Somes	2019-09-17	Chondrostoma nasus	166.45	250	750	23.326	47.4359	9	8	1
TI12001	Talna	2012-09-05	Chondrostoma nasus	153.12	100	200	23.329	47.8361	60	2	58
SO21026	Somes	2021-09-14	Chondrostoma nasus	149.4	500	500	23.3776	47.6004	7	0	7
SO21017	Lapus	2021-08-27	Chondrostoma nasus	148.56	250	450	23.4127	47.6475	1	0	1
SO21025	Lapus	2021-09-14	Chondrostoma nasus	169.48	150	450	23.5751	47.5848	30	23	7
TI18004	Tisa	2018-09-20	Chondrostoma nasus	222.44	200	600	23.6457	47.9917	48	17	31
MU18079	Mures	2018-10-28	Chondrostoma nasus	225.19	200	600	23.7108	46.1956	2	0	2
MU18044	Mures	2018-08-24	Chondrostoma nasus	242.19	200	600	23.7109	46.3461	10	0	10
MU18054	Mures	2018-08-31	Chondrostoma nasus	242.64	200	600	23.7158	46.3536	81	1	80
MU18051	Mures	2018-08-31	Chondrostoma nasus	244.3	200	600	23.7268	46.3598	30	8	22
MU18045	Mures	2018-08-24	Chondrostoma nasus	243.91	200	600	23.7419	46.3379	8	1	7
MU18043	Aiudul de Sus	2018-08-24	Chondrostoma nasus	240.32	100	300	23.7456	46.3191	2	0	2
MU18042	Mures	2018-08-24	Chondrostoma nasus	238.62	100	300	23.7475	46.3185	22	0	22
MU18040	Mures	2018-08-23	Chondrostoma nasus	245.66	200	600	23.7635	46.3656	6	5	1
MU18053	Mures	2018-08-31	Chondrostoma nasus	246.83	200	600	23.7733	46.3647	37	18	19
MU18037	Mures	2018-08-23	Chondrostoma nasus	248.65	200	600	23.7961	46.3746	6	0	6
MU18047	Tarnava (Tarnava Mare)	2018-08-28	Chondrostoma nasus	230.68	150	450	23.8007	46.1726	5	4	1
MU18041	Mures	2018-08-23	Chondrostoma nasus	252.52	200	600	23.8086	46.3842	58	0	58
SO19005	Somes	2019-09-16	Chondrostoma nasus	223.22	200	600	23.811	47.1884	7	7	0
TI18007	Tisa	2018-09-20	Chondrostoma nasus	256.51	200	600	23.8476	47.9399	73	0	73
MU18032	Mures	2018-08-22	Chondrostoma nasus	254.68	200	600	23.887	46.3987	67	7	60
SO14004	Somesul Mic (Somesul Cald)	2014-09-10	Chondrostoma nasus	239.35	100	250	23.9209	47.1012	3	0	3
MU18033	Mures	2018-08-22	Chondrostoma nasus	256.79	200	600	23.9279	46.4149	4	1	3
MU18020	Mures	2018-07-30	Chondrostoma nasus	259.46	150	400	23.9523	46.425	54	35	19
SO22045	Somesul Mare	2022-10-12	Chondrostoma nasus	234.29	1200	600	23.9544	47.1587	2	NA	2
SO22036	Somesul Mare	2022-10-12	Chondrostoma nasus	233.54	1500	800	23.9778	47.1675	2	NA	2
MU18035	Aries (Ariesul Mare)	2018-08-22	Chondrostoma nasus	265.43	150	450	23.9795	46.4495	60	4	56
MU18036	Aries (Ariesul Mare)	2018-08-22	Chondrostoma nasus	262.7	150	450	23.9827	46.4404	67	13	54
MU18046	Tarnava Mica	2018-08-28	Chondrostoma nasus	251.52	150	250	23.9846	46.2264	1	0	1
SO19004	Somes	2019-09-16	Chondrostoma nasus	237.54	250	750	24.0211	47.1725	5	5	0
SO22051	Somesul Mare	2022-06-22	Chondrostoma nasus	237.54	150	450	24.0449	47.1758	3	NA	3
MU18058	Tarnava (Tarnava Mare)	2018-09-08	Chondrostoma nasus	263.97	150	450	24.0832	46.0838	5	4	1
SO22043	Somesul Mare	2022-07-12	Chondrostoma nasus	242.23	200	600	24.1044	47.1841	12	10	2
SO22004	Somesul Mare	2022-08-03	Chondrostoma nasus	246.53	130	400	24.138	47.175	2	NA	2
TI18001	Tisa	2018-09-19	Chondrostoma nasus	330.15	250	750	24.1461	47.9134	3	0	3
MU19032	Mures	2019-09-11	Chondrostoma nasus	272.97	200	200	24.1623	46.4759	1	1	0
MU19030	Mures	2019-09-11	Chondrostoma nasus	273.29	360	250	24.1662	46.4775	2	1	1
SO22030	Somesul Mare	2022-07-12	Chondrostoma nasus	254.78	200	300	24.2157	47.1951	3	3	NA
SO22009	Sieu	2022-06-22	Chondrostoma nasus	254.56	150	400	24.217	47.1946	1	NA	1
TI18003	Viseu (Borsa)	2018-09-19	Chondrostoma nasus	376.45	250	750	24.2249	47.829	1	0	1
OL18006	Olt	2018-09-07	Chondrostoma nasus	362.12	300	1000	24.2892	45.6435	15	1	14
MU18056	Tarnava (Tarnava Mare)	2018-09-08	Chondrostoma nasus	286.8	150	450	24.2955	46.1313	101	20	81
SO22023	Sieu	2022-06-22	Chondrostoma nasus	280.55	200	500	24.297	47.1183	1	1	NA
SO10001	Sieu	2010-08-12	Chondrostoma nasus	275.81	50	200	24.3	47.1444	19	NA	NA
SO22021	Sieu	2022-07-21	Chondrostoma nasus	275.84	250	500	24.3025	47.1517	1	1	NA
MU19021	Mures	2019-08-21	Chondrostoma nasus	277.69	400	300	24.3054	46.4572	1	0	1
MU19045	Mures	2019-09-17	Chondrostoma nasus	280.18	400	300	24.3297	46.4557	7	7	0
MU14112	Tarnava Mica	2014-09-17	Chondrostoma nasus	287.78	110	330	24.3315	46.344	110	100	10
MU18064	Tarnava Mica	2018-09-12	Chondrostoma nasus	284.49	150	450	24.3323	46.3441	2	1	1
MU19027	Mures	2019-09-06	Chondrostoma nasus	280.69	300	300	24.3348	46.463	1	0	1
MU18055	Tarnava (Tarnava Mare)	2018-09-08	Chondrostoma nasus	290.96	150	450	24.3426	46.1629	25	4	21
OL18008	Hartibaciu	2018-09-07	Chondrostoma nasus	398.67	150	450	24.3476	45.7972	10	6	4
MU19026	Mures	2019-09-05	Chondrostoma nasus	282.52	300	300	24.3497	46.4674	1	1	0
SO18007	Sieu	2018-09-18	Chondrostoma nasus	295.49	150	450	24.3651	47.0865	1	0	1
MU19025	Mures	2019-09-04	Chondrostoma nasus	283.53	500	500	24.37	46.4787	2	1	1
SO17002	Somes	2017-09-08	Chondrostoma nasus	310.61	150	600	24.3771	47.2924	1	0	1
MU19024	Mures	2019-09-03	Chondrostoma nasus	283.62	150	150	24.385	46.4795	22	22	0
MU19029	Mures	2019-09-10	Chondrostoma nasus	284.44	150	150	24.4002	46.4856	6	6	0
SO17001	Somes	2017-09-08	Chondrostoma nasus	319.65	150	600	24.4109	47.2799	3	0	3
MU18057	Tarnava (Tarnava Mare)	2018-09-08	Chondrostoma nasus	298.63	150	450	24.4251	46.177	14	0	14
MU19037	Niraj	2019-09-13	Chondrostoma nasus	286.14	100	450	24.4265	46.4812	6	6	0
MU19040	Mures	2019-09-13	Chondrostoma nasus	286.85	200	600	24.4266	46.4812	2	2	0
MU14118	Niraj	2014-09-18	Chondrostoma nasus	290.23	100	300	24.4298	46.4777	45	40	5
MU14114	Tarnava Mica	2014-09-17	Chondrostoma nasus	297.44	70	210	24.4299	46.3684	4	3	1
MU18070	Mures	2018-09-18	Chondrostoma nasus	287.56	200	600	24.4541	46.4968	27	6	21
MU14104	Tarnava Mica	2014-09-09	Chondrostoma nasus	300.45	100	300	24.4565	46.3818	7	7	0
SO22001	Budac	2022-06-24	Chondrostoma nasus	322.9	190	500	24.4607	47.0539	2	2	NA
SO22044	Budac	2022-08-04	Chondrostoma nasus	325.99	150	450	24.472	47.0558	1	1	NA
MU19038	Mures	2019-09-13	Chondrostoma nasus	288.21	200	800	24.4722	46.5059	2	2	0
OL18009	Hartibaciu	2018-09-07	Chondrostoma nasus	426.3	150	450	24.5024	45.951	6	0	6
SO22012	Budac	2022-06-24	Chondrostoma nasus	343.05	150	300	24.515	47.0752	2	2	NA
SO22013	Budac	2022-08-04	Chondrostoma nasus	351.86	175	400	24.5327	47.0863	2	NA	2
MU14111	Tarnava Mica	2014-09-17	Chondrostoma nasus	307.01	100	300	24.5391	46.3969	9	5	4
MU18066	Mures	2018-09-13	Chondrostoma nasus	306.12	200	600	24.5625	46.5595	10	0	10
MU14016	Niraj	2014-05-23	Chondrostoma nasus	309.01	80	240	24.5713	46.4692	1	0	1
OL21010	Paraul-Nou	2021-08-20	Chondrostoma nasus	399.08	150	200	24.5773	45.8125	9	9	0
MU18065	Mures	2018-09-13	Chondrostoma nasus	311.69	200	600	24.5923	46.5939	136	4	132
MU19034	Mures	2019-09-12	Chondrostoma nasus	334.88	200	600	24.6455	46.6912	54	25	29
MU19013	Mures	2019-08-06	Chondrostoma nasus	336.97	200	600	24.6539	46.6996	34	6	28
MU14110	Tarnava Mica	2014-09-17	Chondrostoma nasus	322.9	100	300	24.7003	46.4015	40	40	0
MU18067	Mures	2018-09-14	Chondrostoma nasus	350.63	200	600	24.7084	46.7394	78	19	59
MU19033	Mures	2019-09-12	Chondrostoma nasus	350.11	200	800	24.7085	46.7382	32	32	0
MU18069	Mures	2018-09-14	Chondrostoma nasus	356.36	200	600	24.7111	46.7698	49	20	29
MU18068	Mures	2018-09-14	Chondrostoma nasus	367.77	200	600	24.7345	46.802	68	25	43
MU19023	Mures	2019-09-03	Chondrostoma nasus	371.37	200	800	24.7421	46.811	17	12	5
MU14017	Niraj	2014-05-23	Chondrostoma nasus	332.19	140	420	24.7475	46.4965	17	14	3
MU19020	Lueriu	2019-08-15	Chondrostoma nasus	378.61	130	400	24.7481	46.8269	1	0	1
MU19035	Mures	2019-09-12	Chondrostoma nasus	382.44	200	800	24.7616	46.8404	53	47	6
MU18059	Tarnava (Tarnava Mare)	2018-09-11	Chondrostoma nasus	341.68	150	450	24.7618	46.2283	54	18	36
MU14018	Niraj	2014-05-23	Chondrostoma nasus	337.29	110	330	24.7721	46.5179	43	23	20
MU19043	Mures	2019-09-16	Chondrostoma nasus	398.57	300	1000	24.7778	46.877	9	8	1
MU14105	Tarnava Mica	2014-09-09	Chondrostoma nasus	335.4	110	330	24.7778	46.4168	23	23	0
MU18061	Tarnava (Tarnava Mare)	2018-09-11	Chondrostoma nasus	348.97	150	450	24.7925	46.2233	280	127	153
MU14007	Niraj	2014-05-21	Chondrostoma nasus	375.93	110	330	24.8069	46.5864	110	103	7
MU14015	Gheghes (Vadas)	2014-05-23	Chondrostoma nasus	343.91	80	240	24.8119	46.4396	1	0	1
MU19028	Mures	2019-09-09	Chondrostoma nasus	412.61	250	1000	24.8189	46.9033	9	7	2
MU18060	Tarnava (Tarnava Mare)	2018-09-11	Chondrostoma nasus	351.33	150	450	24.8335	46.2455	197	73	124
MU14005	Niraj	2014-05-21	Chondrostoma nasus	405.46	110	330	24.8405	46.6124	310	270	40
MU14109	Tarnava Mica	2014-09-09	Chondrostoma nasus	347.06	110	110	24.8656	46.436	1	0	1
MU19053	Mures	2019-10-29	Chondrostoma nasus	451.54	200	600	24.8701	46.9383	1	0	1
MU14108	Tarnava Mica	2014-09-09	Chondrostoma nasus	352.71	150	450	24.8872	46.4557	60	57	3
MU14093	Mures	2014-09-07	Chondrostoma nasus	467.87	200	600	24.9058	46.9526	1	0	1
MU14009	Cusmed	2014-05-22	Chondrostoma nasus	371.45	110	330	24.9316	46.4218	1	1	0
MU18031	Tarnava (Tarnava Mare)	2018-08-15	Chondrostoma nasus	367.54	150	450	24.9322	46.2485	71	44	27
MU14107	Tarnava Mica	2014-09-09	Chondrostoma nasus	368.58	100	300	24.9457	46.5068	65	65	0
MU18026	Scroafa	2018-08-15	Chondrostoma nasus	370.34	100	300	24.9571	46.2464	9	1	8
MU14100	Mures	2014-09-08	Chondrostoma nasus	514.97	250	750	24.9768	46.9754	1	0	1
MU18076	Tarnava (Tarnava Mare)	2018-10-16	Chondrostoma nasus	376.15	150	450	24.9815	46.2622	224	167	57
MU14106	Tarnava Mica	2014-09-09	Chondrostoma nasus	394.84	130	390	24.9975	46.5523	55	53	2
MU18028	Tarnava (Tarnava Mare)	2018-08-15	Chondrostoma nasus	380.52	150	450	25.0004	46.2727	36	34	2
MU18027	Tarnava (Tarnava Mare)	2018-08-15	Chondrostoma nasus	386.87	150	450	25.0361	46.2799	7	6	1
MU18030	Tarnava (Tarnava Mare)	2018-08-15	Chondrostoma nasus	390.39	150	450	25.0474	46.2845	39	38	1
MU18022	Tarnava (Tarnava Mare)	2018-08-14	Chondrostoma nasus	393.5	150	450	25.0619	46.2877	23	23	0
MU18025	Feernic	2018-08-14	Chondrostoma nasus	394.42	100	300	25.0634	46.2886	18	0	18
MU18075	Tarnava (Tarnava Mare)	2018-10-16	Chondrostoma nasus	395.07	150	450	25.0674	46.2866	21	11	10
MU14062	Mures	2014-08-02	Chondrostoma nasus	557.32	250	750	25.068	46.9451	35	32	3
MU14117	Tarnava Mica	2014-09-18	Chondrostoma nasus	446.22	100	300	25.0773	46.5699	2	1	1
MU18024	Tarnava (Tarnava Mare)	2018-08-14	Chondrostoma nasus	407.82	150	450	25.0953	46.2833	16	13	3
MU17014	Tarnava (Tarnava Mare)	2017-10-19	Chondrostoma nasus	413.91	150	500	25.117	46.2698	46	41	5
MU14040	Mures	2014-07-30	Chondrostoma nasus	600.83	400	1200	25.1316	46.9669	32	21	11
OL21008	Sercaia	2021-08-18	Chondrostoma nasus	434.79	150	200	25.1359	45.85	2	2	0
MU17016	Tarnava (Tarnava Mare)	2017-10-19	Chondrostoma nasus	421.53	150	500	25.1396	46.2657	6	3	3
MU17017	Tarnava (Tarnava Mare)	2017-10-19	Chondrostoma nasus	426.92	150	600	25.1494	46.263	28	13	15
MU17015	Tarnava (Tarnava Mare)	2017-10-19	Chondrostoma nasus	457.74	130	400	25.1682	46.2624	12	2	10
MU18074	Tarnava (Tarnava Mare)	2018-10-16	Chondrostoma nasus	432.18	150	450	25.181	46.2609	81	75	6
OL20002	Olt	2020-09-23	Chondrostoma nasus	436.61	200	600	25.2045	45.8992	47	30	17
MU18023	Tarnava (Tarnava Mare)	2018-08-14	Chondrostoma nasus	438.08	150	450	25.2051	46.2588	7	1	6
MU18073	Tarnava (Tarnava Mare)	2018-10-16	Chondrostoma nasus	440.28	150	450	25.2127	46.2604	169	121	48
MU14095	Mures	2014-09-08	Chondrostoma nasus	616.98	100	300	25.2128	46.9621	25	20	5
MU18077	Tarnava (Tarnava Mare)	2018-10-17	Chondrostoma nasus	445.21	150	450	25.2314	46.2598	4	2	2
MU14047	Mures	2014-07-31	Chondrostoma nasus	628.66	220	660	25.2569	46.9514	62	54	8
MU18078	Tarnava (Tarnava Mare)	2018-10-17	Chondrostoma nasus	451.15	150	450	25.2584	46.2615	83	80	3
MU18021	Tarnava (Tarnava Mare)	2018-08-14	Chondrostoma nasus	454.46	150	600	25.2683	46.2643	35	34	1
MU17008	Tarnava (Tarnava Mare)	2017-10-02	Chondrostoma nasus	455.36	150	450	25.2691	46.2688	200	157	43
MU18011	Tarnava (Tarnava Mare)	2018-05-08	Chondrostoma nasus	459.73	150	450	25.2784	46.2811	11	11	0
OL18004	Homorod (Homorodul Mare)	2018-09-06	Chondrostoma nasus	453.6	100	250	25.2809	46.0515	2	1	1
MU17007	Tarnava (Tarnava Mare)	2017-10-02	Chondrostoma nasus	469.26	150	450	25.2867	46.3011	365	365	0
OL20001	Olt	2020-09-23	Chondrostoma nasus	464.15	150	450	25.5685	46.0323	46	0	46
MU09001	Mures	2009-07-18	Chondrostoma nasus	755.12	60	150	25.5907	46.6366	1	NA	NA
OL18005	Olt	2018-09-06	Chondrostoma nasus	490.83	200	1000	25.6625	45.7893	37	1	36
OL18003	Raul Negru	2018-09-05	Chondrostoma nasus	502.53	200	600	25.7932	45.7623	6	0	6
OL12003	Olt	2012-08-09	Chondrostoma nasus	654.05	100	300	25.8054	46.3358	1	0	1
OL18001	Olt	2018-09-05	Chondrostoma nasus	534.63	150	450	25.8456	45.9221	69	44	25
OL21016	RÃ¢ul Negru	2021-10-09	Chondrostoma nasus	529.35	220	600	26.0652	45.8757	3	3	NA
NC19003	Nera	2019-09-27	Cobitis elongata	107.88	150	450	21.5655	44.8789	42	33	9
TB18005	Caras	2018-09-27	Cobitis elongata	101.42	150	450	21.5813	45.1091	81	59	22
NC19002	Nera	2019-09-27	Cobitis elongata	154.04	150	450	21.7301	44.897	24	20	4
TB19004	Caras	2019-10-25	Cobitis elongata	132.55	150	450	21.732	45.1835	8	4	4
NC19005	Nera	2019-09-28	Cobitis elongata	200.09	150	450	21.8656	44.8242	1	1	0
NC18001	Nera	2018-09-27	Cobitis elongata	233.3	150	450	21.9876	44.9014	18	14	4
NC19004	Nera	2019-09-28	Cobitis elongata	268.52	150	450	22.0795	44.9328	1	1	0
TB19003	Timis	2019-09-20	Cobitis elongatoides	77.79	300	900	21.02	45.5157	27	23	4
TB21002	Timis	2021-06-30	Cobitis elongatoides	80.18	200	800	21.0669	45.5674	2	2	0
TB19006	Barzava	2019-10-25	Cobitis elongatoides	89.61	100	400	21.267	45.3634	1	1	0
TB18006	Timis	2018-10-10	Cobitis elongatoides	89.83	200	600	21.2994	45.678	6	6	0
CR17010	Crisul Alb	2017-09-16	Cobitis elongatoides	88.59	200	800	21.3497	46.6191	15	13	2
TB19005	Bega	2019-10-25	Cobitis elongatoides	93.79	200	800	21.3822	45.777	6	1	5
CR19003	Crisul Alb	2019-10-26	Cobitis elongatoides	95.48	200	600	21.5341	46.4961	1	1	0
TB18005	Caras	2018-09-27	Cobitis elongatoides	101.42	150	450	21.5813	45.1091	1	1	0
CR21005	Crisul Alb	2021-08-26	Cobitis elongatoides	99.36	180	540	21.5935	46.4451	2	2	0
CR17011	Tauz	2017-09-16	Cobitis elongatoides	101.73	150	450	21.6266	46.5455	189	56	133
CR21004	Crisul Negru	2021-08-26	Cobitis elongatoides	96.13	150	750	21.6735	46.6639	1	1	0
TB18001	Bega	2018-09-26	Cobitis elongatoides	102.59	150	450	21.7316	45.7626	1	1	0
CR18002	Crisul Repede	2018-08-09	Cobitis elongatoides	98.99	200	1000	21.7567	47.0755	1	0	1
CR17007	Tauz	2017-09-15	Cobitis elongatoides	104.88	150	400	21.8105	46.5072	22	16	6
CR13002	Ier (Eriu)	2013-10-19	Cobitis elongatoides	100.92	150	300	21.8937	47.2961	1	0	1
CR17009	Tauz	2017-09-16	Cobitis elongatoides	109.99	100	300	21.9032	46.4781	37	8	29
TB18007	Timis	2018-10-10	Cobitis elongatoides	132.7	200	600	22.0122	45.648	2	2	0
CR13001	Ier (Eriu)	2013-04-26	Cobitis elongatoides	104.01	50	100	22.0483	47.3201	6	4	2
CR20001	Ier (Eriu)	2020-05-28	Cobitis elongatoides	104.87	150	450	22.084	47.3762	18	8	10
CR19002	Salcia	2019-07-24	Cobitis elongatoides	105.7	150	450	22.092	47.3986	15	3	12
CR13004	Ier (Eriu)	2013-10-20	Cobitis elongatoides	104.62	120	250	22.108	47.4009	1	0	1
CR18011	Crisul Repede	2018-10-05	Cobitis elongatoides	158.04	150	450	22.1359	47.0635	2	2	0
TB18002	Timis	2018-09-26	Cobitis elongatoides	177.69	150	450	22.1844	45.4787	1	1	0
CR20002	Ier (Eriu)	2020-05-29	Cobitis elongatoides	106.11	150	450	22.1945	47.4475	2	0	2
CR20003	Rat	2020-06-02	Cobitis elongatoides	111.16	80	250	22.2303	47.5049	13	3	10
CR17004	Crisul Negru	2017-08-24	Cobitis elongatoides	161.7	150	500	22.253	46.6796	5	5	0
CR20004	Ierul Morii	2020-06-02	Cobitis elongatoides	108.84	100	200	22.2906	47.4853	9	8	1
CR18004	Ier (Eriu)	2018-08-09	Cobitis elongatoides	108.91	100	300	22.3031	47.4782	22	7	15
CR18006	Crisul Negru	2018-10-04	Cobitis elongatoides	175.11	150	450	22.3123	46.6662	1	1	0
CR18007	Crisul Negru	2018-10-04	Cobitis elongatoides	179.13	150	450	22.3393	46.6639	3	2	1
SO18003	Krasna	2018-08-08	Cobitis elongatoides	116.29	150	550	22.5002	47.7364	2	1	1
CR18005	Ier (Eriu)	2018-08-09	Cobitis elongatoides	113.72	100	70	22.5023	47.5687	2	1	1
MU19048	Mures	2019-09-19	Cobitis elongatoides	166.69	250	750	22.5592	45.9289	1	0	1
SO21005	Homorodul Vechi	2021-06-17	Cobitis elongatoides	116.39	150	450	22.7501	47.7287	1	1	0
SO21040	Somesul Cald	2021-10-20	Cobitis elongatoides	1014.44	250	500	22.8294	46.6402	1	1	0
SO21018	Crasna	2021-09-08	Cobitis elongatoides	259.39	150	350	22.8817	47.1397	8	8	0
SO21030	Somesul Cald	2021-10-21	Cobitis elongatoides	986.1	300	600	22.8832	46.6452	26	19	7
SO18005	Krasna	2018-08-08	Cobitis elongatoides	216.68	150	350	22.8918	47.2242	10	10	0
TI20001	Tur	2020-08-06	Cobitis elongatoides	120.43	1000	2000	22.8948	47.9518	20	17	3
SO21029	BeliÈ™	2021-10-19	Cobitis elongatoides	1062.68	150	400	22.9007	46.5851	2	2	0
SO21014	Belis	2021-07-30	Cobitis elongatoides	1030.21	150	450	22.915	46.5991	1	1	NA
SO21034	Belis	2021-07-30	Cobitis elongatoides	1027.02	150	450	22.9401	46.6064	5	5	0
TI21002	Sar	2021-06-10	Cobitis elongatoides	122.64	100	300	22.9525	47.8613	10	4	6
SO21027	Belis	2021-07-30	Cobitis elongatoides	1006.36	160	450	22.9587	46.6172	2	2	0
TI19005	Tur	2019-10-15	Cobitis elongatoides	122.84	200	800	22.9685	47.9488	6	5	1
SO21019	Paraul Zalaului	2021-09-08	Cobitis elongatoides	195.07	70	200	22.9702	47.2596	1	1	0
TI11004	Tur	2011-08-18	Cobitis elongatoides	124.2	25	150	22.9815	47.94	5	5	0
MU18072	Strei	2018-09-28	Cobitis elongatoides	212.49	50	100	23.013	45.7835	2	2	0
TI19007	Tur	2019-10-30	Cobitis elongatoides	129.33	150	450	23.0948	47.9315	1	1	0
TI19001	Tur	2019-10-14	Cobitis elongatoides	132.09	150	600	23.1915	47.9175	3	3	0
TI18009	Tur	2018-10-18	Cobitis elongatoides	144.13	150	450	23.3231	47.8895	4	3	1
TI19003	Tur	2019-10-14	Cobitis elongatoides	144.94	150	450	23.3232	47.8836	67	55	12
SO21024	Lapus	2021-09-14	Cobitis elongatoides	216.19	170	400	23.5633	47.4638	4	2	2
SO19006	Somes	2019-09-16	Cobitis elongatoides	203.51	300	900	23.5848	47.344	1	1	0
SO21006	Becas	2021-07-22	Cobitis elongatoides	324.78	100	200	23.6454	46.7761	37	28	9
MU18044	Mures	2018-08-24	Cobitis elongatoides	242.19	200	600	23.7109	46.3461	2	2	0
MU18047	Tarnava (Tarnava Mare)	2018-08-28	Cobitis elongatoides	230.68	150	450	23.8007	46.1726	1	1	0
MU18041	Mures	2018-08-23	Cobitis elongatoides	252.52	200	600	23.8086	46.3842	6	4	2
SO21023	Somesul Mic	2021-09-10	Cobitis elongatoides	273.7	150	250	23.8125	46.9216	1	1	0
SO14006	Somesul Mic (Somesul Cald)	2014-09-19	Cobitis elongatoides	244.78	70	150	23.9192	47.0644	1	1	0
SO21007	Fizes	2021-07-22	Cobitis elongatoides	254.62	200	400	23.9419	47.0245	5	3	2
SO22024		2022-08-03	Cobitis elongatoides	240.58	150	400	24.0195	47.1776	1	1	NA
MU19022	Mures	2019-08-22	Cobitis elongatoides	275.51	300	600	24.1486	46.4692	1	1	0
MU19039	Mures	2019-09-13	Cobitis elongatoides	273.23	600	600	24.1854	46.4707	1	1	0
SO22030	Somesul Mare	2022-07-12	Cobitis elongatoides	254.78	200	300	24.2157	47.1951	1	1	NA
SO22009	Sieu	2022-06-22	Cobitis elongatoides	254.56	150	400	24.217	47.1946	1	NA	1
MU18062	Tarnava Mica	2018-09-12	Cobitis elongatoides	283.18	150	450	24.2932	46.3306	1	1	0
SO22023	Sieu	2022-06-22	Cobitis elongatoides	280.55	200	500	24.297	47.1183	4	3	1
SO22031	Sieu	2022-07-12	Cobitis elongatoides	275.56	50	150	24.3017	47.1443	1	1	NA
MU19021	Mures	2019-08-21	Cobitis elongatoides	277.69	400	300	24.3054	46.4572	1	1	0
SO22003	Dipsa	2022-06-07	Cobitis elongatoides	287.77	150	450	24.3108	47.094	11	9	2
SO22007	Dipsa	2022-06-07	Cobitis elongatoides	292.87	150	300	24.317	47.071	14	11	4
MU19045	Mures	2019-09-17	Cobitis elongatoides	280.18	400	300	24.3297	46.4557	1	0	1
MU18064	Tarnava Mica	2018-09-12	Cobitis elongatoides	284.49	150	450	24.3323	46.3441	2	1	1
MU19027	Mures	2019-09-06	Cobitis elongatoides	280.69	300	300	24.3348	46.463	1	1	0
OL18008	Hartibaciu	2018-09-07	Cobitis elongatoides	398.67	150	450	24.3476	45.7972	2	0	2
MU19026	Mures	2019-09-05	Cobitis elongatoides	282.52	300	300	24.3497	46.4674	1	1	0
MU19017	Paraul Mare (Teiul)	2019-08-08	Cobitis elongatoides	283.4	100	100	24.35	46.4659	1	0	1
MU18057	Tarnava (Tarnava Mare)	2018-09-08	Cobitis elongatoides	298.63	150	450	24.4251	46.177	2	2	0
MU19037	Niraj	2019-09-13	Cobitis elongatoides	286.14	100	450	24.4265	46.4812	6	6	0
SO22001	Budac	2022-06-24	Cobitis elongatoides	322.9	190	500	24.4607	47.0539	1	1	NA
MU19012	Cuiesd	2019-08-05	Cobitis elongatoides	288.71	100	200	24.4726	46.5123	3	3	0
OL18009	Hartibaciu	2018-09-07	Cobitis elongatoides	426.3	150	450	24.5024	45.951	2	0	2
SO22012	Budac	2022-06-24	Cobitis elongatoides	343.05	150	300	24.515	47.0752	1	1	NA
MU14111	Tarnava Mica	2014-09-17	Cobitis elongatoides	307.01	100	300	24.5391	46.3969	3	3	0
SO22041	Ses	2022-06-24	Cobitis elongatoides	359.85	150	150	24.5527	47.1007	9	8	1
MU18066	Mures	2018-09-13	Cobitis elongatoides	306.12	200	600	24.5625	46.5595	2	2	0
MU14016	Niraj	2014-05-23	Cobitis elongatoides	309.01	80	240	24.5713	46.4692	1	1	0
SO22014	Budac	2022-07-13	Cobitis elongatoides	379.3	180	700	24.5817	47.1064	1	1	NA
MU14020	Canalul Vetca	2014-05-23	Cobitis elongatoides	310.18	100	300	24.5922	46.4678	25	25	0
MU18065	Mures	2018-09-13	Cobitis elongatoides	311.69	200	600	24.5923	46.5939	2	1	1
MU14113	Tarnava Mica	2014-09-17	Cobitis elongatoides	317.18	100	300	24.6424	46.3963	3	3	0
MU19034	Mures	2019-09-12	Cobitis elongatoides	334.88	200	600	24.6455	46.6912	1	0	1
MU19013	Mures	2019-08-06	Cobitis elongatoides	336.97	200	600	24.6539	46.6996	3	3	0
MU14110	Tarnava Mica	2014-09-17	Cobitis elongatoides	322.9	100	300	24.7003	46.4015	2	2	0
MU19033	Mures	2019-09-12	Cobitis elongatoides	350.11	200	800	24.7085	46.7382	8	8	0
MU18069	Mures	2018-09-14	Cobitis elongatoides	356.36	200	600	24.7111	46.7698	1	0	1
MU18068	Mures	2018-09-14	Cobitis elongatoides	367.77	200	600	24.7345	46.802	4	4	0
MU19023	Mures	2019-09-03	Cobitis elongatoides	371.37	200	800	24.7421	46.811	5	3	2
MU19020	Lueriu	2019-08-15	Cobitis elongatoides	378.61	130	400	24.7481	46.8269	2	2	0
MU19035	Mures	2019-09-12	Cobitis elongatoides	382.44	200	800	24.7616	46.8404	12	6	6
MU14018	Niraj	2014-05-23	Cobitis elongatoides	337.29	110	330	24.7721	46.5179	1	1	0
MU19043	Mures	2019-09-16	Cobitis elongatoides	398.57	300	1000	24.7778	46.877	1	1	0
MU14007	Niraj	2014-05-21	Cobitis elongatoides	375.93	110	330	24.8069	46.5864	1	1	0
MU19028	Mures	2019-09-09	Cobitis elongatoides	412.61	250	1000	24.8189	46.9033	7	5	2
MU19052	Gurghiu	2019-10-29	Cobitis elongatoides	401.16	150	450	24.8212	46.7807	4	1	3
MU14011	Nirajul Mic	2014-05-22	Cobitis elongatoides	362.6	110	220	24.8345	46.5429	1	1	0
OL21009	Cincu	2021-08-20	Cobitis elongatoides	414.97	80	80	24.8401	45.8288	1	1	0
MU19053	Mures	2019-10-29	Cobitis elongatoides	451.54	200	600	24.8701	46.9383	2	1	1
MU14108	Tarnava Mica	2014-09-09	Cobitis elongatoides	352.71	150	450	24.8872	46.4557	6	6	0
MU14009	Cusmed	2014-05-22	Cobitis elongatoides	371.45	110	330	24.9316	46.4218	1	1	0
OL20003	Olt	2020-09-23	Cobitis elongatoides	422.15	200	600	25.0139	45.8415	1	1	0
MU14117	Tarnava Mica	2014-09-18	Cobitis elongatoides	446.22	100	300	25.0773	46.5699	1	1	0
OL21008	Sercaia	2021-08-18	Cobitis elongatoides	434.79	150	200	25.1359	45.85	4	4	0
MU14098	Mures	2014-09-08	Cobitis elongatoides	600.59	110	330	25.1617	46.9671	4	4	0
OL20002	Olt	2020-09-23	Cobitis elongatoides	436.61	200	600	25.2045	45.8992	4	0	4
OL20001	Olt	2020-09-23	Cobitis elongatoides	464.15	150	450	25.5685	46.0323	1	0	1
OL18005	Olt	2018-09-06	Cobitis elongatoides	490.83	200	1000	25.6625	45.7893	3	3	0
OL12003	Olt	2012-08-09	Cobitis elongatoides	654.05	100	300	25.8054	46.3358	1	1	0
OL18001	Olt	2018-09-05	Cobitis elongatoides	534.63	150	450	25.8456	45.9221	1	1	0
OL12001	Olt	2012-08-07	Cobitis elongatoides	642.26	100	300	25.8688	46.257	3	3	0
OL12002	Olt	2012-08-08	Cobitis elongatoides	638.01	100	300	25.8843	46.1822	5	5	0
OL18002	Raul Negru	2018-09-05	Cobitis elongatoides	525.03	200	600	26.0223	45.8383	2	2	0
OL21016	RÃ¢ul Negru	2021-10-09	Cobitis elongatoides	529.35	220	600	26.0652	45.8757	11	8	3
OL21015	RÃ¢ul Negru	2021-10-09	Cobitis elongatoides	529.39	200	400	26.0733	45.8293	23	20	3
OL21017	RÃ¢ul Negru	2021-10-09	Cobitis elongatoides	566.99	180	300	26.2561	46.0379	5	4	0
NC19003	Nera	2019-09-27	Cottus gobio	107.88	150	450	21.5655	44.8789	4	1	3
NC19002	Nera	2019-09-27	Cottus gobio	154.04	150	450	21.7301	44.897	52	37	15
NC19005	Nera	2019-09-28	Cottus gobio	200.09	150	450	21.8656	44.8242	8	6	2
NC18001	Nera	2018-09-27	Cottus gobio	233.3	150	450	21.9876	44.9014	1	0	1
NC19004	Nera	2019-09-28	Cottus gobio	268.52	150	450	22.0795	44.9328	17	13	4
TB19007	Timis	2019-10-26	Cottus gobio	306.9	150	300	22.2988	45.2349	37	35	2
NC22008	Cerna	2022-09-23	Cottus gobio	195.36	150	450	22.4305	44.9027	9	7	2
CR21003	Bistra	2021-08-25	Cottus gobio	434.64	100	100	22.4424	47.1535	22	14	8
CR21010	Crisul Pietros	2021-10-07	Cottus gobio	266.05	170	40	22.5015	46.6127	20	20	NA
CR21008	Sighisel	2021-10-04	Cottus gobio	333.62	150	250	22.5359	46.5181	7	7	NA
CR21015	Sighisel	2021-10-04	Cottus gobio	375.45	150	450	22.5555	46.5244	42	42	0
CR19005	Crisul Negru	2019-11-28	Cottus gobio	451.44	100	200	22.5591	46.4368	1	1	0
CR21017	Sighisel	2021-10-04	Cottus gobio	414.16	100	200	22.5622	46.5305	82	60	21
CR21016	Sighisel	2021-10-04	Cottus gobio	446.47	100	150	22.5703	46.5341	53	48	5
CR21013	CrÄƒiasa	2021-10-06	Cottus gobio	465.11	150	450	22.5732	46.5546	1	1	0
CR21009	Crisul Pietros	2021-10-06	Cottus gobio	356.15	200	600	22.5776	46.5885	9	8	1
CR21018	Sighisel	2021-10-04	Cottus gobio	552.65	120	100	22.597	46.5307	6	6	0
NC22011	Valea Craiovei	2022-10-13	Cottus gobio	495.74	150	400	22.6544	45.1087	6	3	3
CR21020	Galbena	2021-10-05	Cottus gobio	573.51	200	600	22.659	46.5648	1	1	NA
CR21019	Loncsoara	2021-10-05	Cottus gobio	929.59	150	150	22.6951	46.5312	2	2	0
MU21020	Ariesul Mare	2021-09-03	Cottus gobio	1020	150	300	22.7038	46.4999	2	2	0
MU21015	Cobles	2021-09-03	Cottus gobio	923.08	200	450	22.7243	46.5032	1	1	0
SO21042	Somesul Cald	2021-10-21	Cottus gobio	1164.89	180	550	22.7259	46.6438	15	9	6
MU21019	Cobles	2021-09-03	Cottus gobio	835.56	150	450	22.7554	46.4777	1	1	0
MU21003	Cobles	2021-09-03	Cottus gobio	835.56	150	450	22.7554	46.4777	1	1	NA
SO21041	Batrana	2021-10-20	Cottus gobio	1101.91	150	300	22.7855	46.6109	22	14	8
MU21025	Garda Seaca	2021-09-03	Cottus gobio	977.48	10	NA	22.792	46.526	3	0	3
MU21021	Garda Seaca	2021-09-03	Cottus gobio	934.49	150	300	22.793	46.52	45	31	14
SO21031	Somesul Cald	2021-10-20	Cottus gobio	1045.15	170	440	22.7964	46.6298	6	4	2
SO21028	Batrana	2021-10-20	Cottus gobio	1048.3	220	440	22.8047	46.6224	6	6	0
SO21035	Calineasa	2021-10-21	Cottus gobio	1139.16	150	300	22.8075	46.5966	8	7	1
SO21038	Paraul Firei	2021-07-29	Cottus gobio	1088.89	250	350	22.8177	46.6708	13	13	0
MU21004	Garda Seaca	2021-09-03	Cottus gobio	745.01	150	450	22.827	46.4593	7	7	NA
SO18001	Somesul Mic (Somesul Cald)	2018-07-05	Cottus gobio	1014.17	300	1000	22.8352	46.6419	2	0	2
CR22001	Valea Seaca (Stanciului)	2022-05-24	Cottus gobio	961.44	150	300	22.8386	46.7081	5	3	2
MU21017	Ordencusa	2021-09-02	Cottus gobio	1041.58	150	200	22.8398	46.5007	52	43	9
MU21024	Ordencusa	2021-09-02	Cottus gobio	877.38	150	300	22.8488	46.4811	1	1	0
MU21012	Ariesul Mare	2021-09-24	Cottus gobio	733.34	150	350	22.8542	46.4558	75	72	3
SO21036	Paraul Firei	2021-07-29	Cottus gobio	1033.11	150	300	22.8558	46.6563	1	0	1
SO21032	Belis	2021-10-19	Cottus gobio	1145.3	150	400	22.8638	46.5715	17	17	0
SO21030	Somesul Cald	2021-10-21	Cottus gobio	986.1	300	600	22.8832	46.6452	3	3	0
SO20001	Apa Cald	2020-10-19	Cottus gobio	1162.2	200	300	22.8947	46.5526	2	2	0
SO21029	BeliÈ™	2021-10-19	Cottus gobio	1062.68	150	400	22.9007	46.5851	13	11	2
SO21014	Belis	2021-07-30	Cottus gobio	1030.21	150	450	22.915	46.5991	25	19	6
MU21018	Albac	2021-09-02	Cottus gobio	800.41	150	400	22.9185	46.502	13	11	2
SO21037	Petreasa	2021-10-19	Cottus gobio	1057.29	200	200	22.9197	46.5818	5	4	1
MU21030	Matisesti	2021-09-02	Cottus gobio	836.63	10	20	22.9221	46.5096	1	1	NA
MU21014B	Ariesul Mare	2021-09-24	Cottus gobio	665.32	200	400	22.9259	46.4557	20	19	1
MU21023	Plostini	2021-09-02	Cottus gobio	790.04	150	300	22.9306	46.5092	9	7	2
SO21034	Belis	2021-07-30	Cottus gobio	1027.02	150	450	22.9401	46.6064	3	3	0
SO21039	Pietroasa	2021-07-30	Cottus gobio	1123.65	150	150	22.9461	46.5739	1	1	0
SO21027	Belis	2021-07-30	Cottus gobio	1006.36	160	450	22.9587	46.6172	36	34	2
MU21006	Albac	2021-09-24	Cottus gobio	725.46	150	300	22.9614	46.4894	1	NA	1
MU21005	Ariesul Mare	2021-09-24	Cottus gobio	606.19	200	600	22.9675	46.4379	25	24	1
MU22001	Aries (Ariesul Mare)	2022-07-08	Cottus gobio	602.39	200	600	22.9686	46.4181	16	16	NA
MU21016	Albac	2021-09-02	Cottus gobio	658.63	150	450	22.9739	46.454	3	1	2
MU15002	Strei	2015-08-04	Cottus gobio	335.73	250	1500	23.0059	45.5433	6	2	4
MU15001	Raul Alb	2015-08-04	Cottus gobio	470.96	100	600	23.0091	45.5028	46	34	12
SO19001	Somesul Rece	2019-05-02	Cottus gobio	1234.87	150	450	23.0731	46.5524	7	4	3
MU19050	Barbat	2019-09-25	Cottus gobio	567.98	150	350	23.0742	45.4611	9	9	0
SO19002	Somesul Rece	2019-05-02	Cottus gobio	1356.11	150	450	23.0757	46.5215	1	0	1
SO21033	Somesul Cald	2021-07-29	Cottus gobio	827.3	150	450	23.0911	46.7013	42	27	15
SO19003	Somesul Rece	2019-05-03	Cottus gobio	1061.69	150	300	23.1269	46.604	10	9	1
SO21010	Somesul Rece	2021-07-28	Cottus gobio	903.37	160	450	23.151	46.6224	3	1	2
SO21011	Somesul Rece	2021-07-28	Cottus gobio	634.56	160	600	23.2266	46.6669	26	21	5
MU12001	Iara	2012-06-12	Cottus gobio	983.14	70	200	23.2653	46.562	28	11	17
MU12002	Iara	2012-06-12	Cottus gobio	795.12	100	400	23.3043	46.6238	81	36	45
MU12003	Iara	2012-06-12	Cottus gobio	677.08	70	200	23.3702	46.6358	1	1	0
MU13001	Ocolis (Runc)	2013-08-09	Cottus gobio	553.92	80	130	23.4396	46.5101	65	45	20
TI18004	Tisa	2018-09-20	Cottus gobio	222.44	200	600	23.6457	47.9917	5	4	1
TI18007	Tisa	2018-09-20	Cottus gobio	256.51	200	600	23.8476	47.9399	3	1	2
TI18001	Tisa	2018-09-19	Cottus gobio	330.15	250	750	24.1461	47.9134	39	27	12
TI21011	Ruscova	2021-09-16	Cottus gobio	469.84	250	500	24.3408	47.8287	20	17	3
TI21007	Ruscova	2021-09-15	Cottus gobio	547.76	170	350	24.4526	47.8268	15	15	0
SO22016	Somesul Mare	2022-10-13	Cottus gobio	386.81	170	500	24.621	47.2932	2	1	1
SO15001	Budac	2015-06-06	Cottus gobio	499.75	150	800	24.6429	47.0648	1	NA	1
OL19001	Ucea	2019-06-12	Cottus gobio	685.44	150	450	24.7066	45.6884	7	6	1
MU19023	Mures	2019-09-03	Cottus gobio	371.37	200	800	24.7421	46.811	1	0	1
MU19035	Mures	2019-09-12	Cottus gobio	382.44	200	800	24.7616	46.8404	2	2	0
MU19043	Mures	2019-09-16	Cottus gobio	398.57	300	1000	24.7778	46.877	15	14	1
MU19028	Mures	2019-09-09	Cottus gobio	412.61	250	1000	24.8189	46.9033	22	18	4
MU19036	Mures	2019-09-12	Cottus gobio	426.39	200	800	24.832	46.9209	35	29	6
MU19053	Mures	2019-10-29	Cottus gobio	451.54	200	600	24.8701	46.9383	62	36	26
MU14085	Bistra	2014-09-07	Cottus gobio	653.06	120	360	24.8776	47.01	1	1	0
SO15002	Bargau	2015-07-04	Cottus gobio	699.62	150	350	24.8889	47.2146	28	16	12
MU14084	Bistra	2014-09-07	Cottus gobio	507.41	120	360	24.8974	46.9687	11	7	4
SO19010	Somes	2019-11-27	Cottus gobio	643.19	150	150	24.9015	47.4531	6	4	2
MU14093	Mures	2014-09-07	Cottus gobio	467.87	200	600	24.9058	46.9526	2	2	0
OL21020	Dejani	2021-11-18	Cottus gobio	704.66	100	300	24.9209	45.6744	4	4	0
SO15003	Bistrita	2015-07-05	Cottus gobio	800.79	150	20	24.9385	47.1657	28	23	5
MU14102	Galaoaia	2014-09-08	Cottus gobio	799.86	100	300	24.9498	47.0134	4	3	1
MU14100	Mures	2014-09-08	Cottus gobio	514.97	250	750	24.9768	46.9754	8	7	1
MU14086	Iod	2014-09-07	Cottus gobio	546.65	100	300	24.977	46.968	1	1	0
MU14066	Rastolita	2014-08-02	Cottus gobio	561.33	150	450	25.0019	46.983	110	90	20
MU14083	Rastolita	2014-09-06	Cottus gobio	877.17	100	300	25.0046	47.0556	13	9	4
SO21015	-	2021-08-15	Cottus gobio	1098.23	150	100	25.0201	47.1466	14	13	1
MU14076	Rastolita	2014-09-06	Cottus gobio	690.27	100	300	25.027	47.0213	17	11	6
MU14082	Rastolita	2014-09-06	Cottus gobio	623.81	150	450	25.0298	46.9953	2	1	1
MU14078	Paraul Mijlociu	2014-09-06	Cottus gobio	835.42	100	300	25.0363	47.0488	3	3	0
SO21016	-	2021-08-15	Cottus gobio	1098.14	150	100	25.0394	47.1807	38	23	15
[truncated: 2,983 more rows]
